# Supplementary material for: Aposematism facilitates the diversification of parental care strategies in poison frogs
Source: Sci Rep. 2021 Sep 24;11:19047. doi: 10.1038/s41598-021-97206-6 (PMC8463664; doi:10.1038/s41598-021-97206-6)
Supplement: Supplementary file 1 — Supplementary Information 1. [file 41598_2021_97206_MOESM1_ESM.xlsx]

## Sheet: Information
Title:	Aposematism facilitates the diversification of parental care strategies in poison frogs
Authors:	Juan D. Carvajal-Castro, Fernando Vargas-Salinas, Santiago Casas-Cardona, Bibiana Rojas, Juan C. Santos

## Sheet: Table S1
Genus	N species**	Conspicuousness	Conspicuousness score	Male body size	Female Body size	Sex of the caregiver	Sex of tadpole carrier	Habitat	Tadpole deposition Site	number of eggs	Egg size	Clutch size	Tadpoles carried	Tadpole Size	Cannibalism	Alkaloids	Alkaloids score			* Dendrobates sensu lato
Allobates	75	38	1.55 ± 0.45 (38)	18.94 ± 3.51 (43)	19.57 ± 3.32 (42)	12	23	42	25	16.39 ± 9.82 (13)	1.69 ± 0.5 (15)	16.63 ± 9.57 (21)	11.75 ± 6.68 (24)	11.44 ± 4.32 (23)	--	12	0 ± 0 (7)			** tips in phylogeny
Dendrobates*	54	47	2.47 ± 0.29 (47)	19.81 ± 6.78 (46)	21.03 ±7.2 (46)	31	42	48	45	4.5 ± 2.14 (24)	2.14 ± 0.93 (20)	4.45 ±2.5 (35)	1.34 ± 0.5 (41)	13.29 ± 3.25 (34)	15	33	6.96 ± 0.51 (11)			mean +- SD; N
Phyllobates	5	5	2.53 ± 0.11 (5)	29.54 ± 8.89 (5)	32.48 ± 8.50 (5)	5	5	5	5	18.87 ± 7.59 (4)	2.33 ± 0.29 (3)	15.8 ± 2.95 (5)	5.87 ± 1.88 (5)	11.41 ± 1.16 (4)	--	5	5.52 ± 0 (3)
Ameerega	29	26	2.51 ± 0.24 (26)	24.55 ± 5.13 (25)	27.46 ± 6.03 (25)	17	19	27	27	18.53 ± 8.02 (7)	2.26 ± 0.77 (9)	18.43 ± 10.18 (16)	11.61 ± 6.75 (19)	12.93 ± 1.95 (15)	2	17	6.91 ± 0 (4)
Hyloxalus	40	33	1.59 ± 0.46 (33)	21.21 ± 3.68 (34)	23.31 ± 3.99 (34)	17	24	33	29	21.01 ± 11.37 (11)	2.04 ± 0.56 (12)	16.28 ± 7.64 (12)	9.45 ± 4.35 (25)	16.06 ± 6.89 (28)	1	12	0 ± 0 (3)
Epipedobates	7	7	2.51 ± 0.54 (7)	17.75 ± 1.71 (7)	19.05 ± 2.19 (6)	7	7	7	7	19.37 ± 3.73 (4)	1.33 ± 0.09 (4)	17.75 ± 6.34 (4)	8.52 ± 4.41 (7)	10.57 ± 1.49 (6)	1	4	6.91 ± 0 (2)
Anomaloglossus	25	16	1.41 ± 0.57 (16)	18.45 ± 2.29 (17)	20.74 ± 3.43 (15)	1	9	18	9	4 ± 1.41 (2)	2.6 ± 0.94 (4)	4.59 ± 1.79 (6)	3.64 ± 3.54 (7)	16.94 ± 3.49 (7)	--	--	--
Rheobates	3	2	1.57 ± 0.22 (2)	31.4 ± 5.3 (2)	35.1 (1)	1	1	2	1	23.5 (1)	3.35 (1)	23.5 (1)	15.9 (1)	21.2 (1)	1	--	--
Colostethus	9	7	1.79 ± 0.31 (7)	23.81 ± 4.99 (5)	25.62 ± 3.68 (6)	2	3	7	3	--	1.7 ± 0.14 (2)	25 (1)	15.5 ± 9.13 (3)	12.47 ± 0.49 (3)	--	3	0.15 ± 0.23 (2)
Leucostethus	10	5	2.09 ± 0.22 (5)	20.62 ± 1.60 (5)	22.12 ± 1.89 (6)	1	3	5	4	22 ± 4.24 (2)	1.29 (1)	16.5 ± 3.53 (2)	12 ± 2.82 (2)	13.6 ± 0 (1)	--	3	0 (1)
Mannophryne	17	17	1.87 ± 0.14 (17)	24.05 ± 4.77 (17)	27.71 ± 5.22 (17)	7	8	17	10	11.44 ± 1.78 (2)	2.21 ± 0.96 (5)	18.42 ± 10.39 (4)	9.43 ± 3.08 (7)	16.29 ± 3.69 (10)	--	4	--
Silverstoneia	5	5	1.60 ± 0.17 (5)	16.71 ± 0.84 (4)	18.67 ± 1.72 (5)	1	3	5	3	--	--	--	6.67 ± 2.02 (3)	11.33 ± 1.04 (3)	--	2	0 (1)
Ectopoglossus	2	1	1.41 (1)	20.33 (1)	23.6 ± 1.41 (2)	--	--	--	--	--	2.5 (1)	--	--	--	--	1	--
Paruwrobates	1	1	1.41 (1)	21 (1)	23.7 (1)	--	1	1	1	--	--	--	3 (1)	9.32 (1)	--	1	--
Aromobates	11	10	1.44 ± 0.69 (10)	25.54 ± 8.33 (10)	28.87 ± 10.19 (10)	0	0	10	4	--	1.5 (1)	--	--	--	--	3	0 (1)

## Sheet: Table S2
genus_species	Species	total_amino_acids_ug_g_NEW	Toxicity_binary	Color_continuous	Color_continuous_SQRT	Color_binary	Mean_adult_Male	Mean_adult_Female	Female_male_ratio	Type_care_binary	Carring_sex_binary	Habit_binary	Breeding_Site_binary	Mean_number_of_eggs	Mean_egg_size	Mean_clucth_size	Mean_tadpoles_carried	Tad_Head	Tad_Tail	Mean_Tad_Size	Cannibalism	References
Allobates	algorei			2	1.41421	0	18.9	17.7	0.936508		Male	terrestrial	Stream				15										La Marca E, Manzanilla J, Mijares-Urrutia A: Taxonomic revision of the Colostethus from northern Venezuela for long time mistaken for C. brunneus/Revision taxonomica del Colostethus del norte de Venezuela confundido durante largo tiempo con C. brunneus. Herpetotropicos: Tropical Amphibians & Reptiles 2004, 1(1-4):40-51.				Barrio-Amorós CL, Santos JC: Description of a new Allobates (Anura, Dendrobatidae) from the eastern Andean piedmont, Venezuela. Phyllomedusa: Journal of Herpetology 2009, 8(2):89-104.
Allobates	amissibilis			1	1	0	16.9	17.8	1.05325			terrestrial																			Kok PJ, Willaert B, Means DB: A new diagnosis and description of Anomaloglossus roraima (La Marca, 1998)(Anura: Aromobatidae: Anomaloglossinae), with description of its tadpole and call. South American Journal of Herpetology 2013, 8(1):29-45.
Allobates	bacurau			1	1	0	14.4	14.8	1.02778			terrestrial																			Simões PI: A new species of nurse-frog (Aromobatidae, Allobates) from the Madeira River basin with a small geographic range. Zootaxa 2016, 4083(4):501-525.
Allobates	caeruleodactylus			3	1.73205	0	15.5	16.1	1.03871	Male	Male	terrestrial	Stream	21.5	1.18	21.5	23.9	2.95	6.28	9.23		Sanchez DA: Larval morphology of dart-poison frogs (Anura: Dendrobatoidea: Aromobatidae and Dendrobatidae). Zootaxa 2013, 3637(5):569-591.			Caldwell JP, Lima AP: A new Amazonian species of Colostethus (Anura: Dendrobatidae) with a nidicolous tadpole. Herpetologica 2003, 59(2):219-234.	Caldwell JP, Lima AP, Biavati GM: Descriptions of tadpoles of Colostethus marchesianus and Colostethus caeruleodactylus (Anura: Dendrobatidae) from their type localities. Copeia 2002, 2002(1):166-172.	Lima AP, Caldwell JP, Biavati GM: Territorial and reproductive behavior of an Amazonian dendrobatid frog, Colostethus caeruleodactylus. Copeia 2002, 2002(1):44-51.		Lima AP, and Caldwell JP: A new Amazonian species of Colostethus with sky blue digits. Herpetologica 2001, 2001 (57):180-189.	Lima AP, and Caldwell JP: A new Amazonian species of Colostethus with sky blue digits. Herpetologica 2001, 2001 (57):180-189.	Lima AP, and Caldwell JP: A new Amazonian species of Colostethus with sky blue digits. Herpetologica 2001, 2001 (57):180-189.
Allobates	carajas						17.4	18.6	1.06897			terrestrial	Stream		2.2	17		7.2	11.1	18.3		Simöes PI, Rojas D, and Lima AP: A name for the nurse-frog (Allobates, Aromobatidae) of Floresta Nacional de Carajas, Eastern Brazilian Amazonia. Zootaxa 2019, 071-100.			Simöes PI, Rojas D, and Lima AP: A name for the nurse-frog (Allobates, Aromobatidae) of Floresta Nacional de Carajas, Eastern Brazilian Amazonia. Zootaxa 2019, 071-100.						Simöes PI, Rojas D, and Lima AP: A name for the nurse-frog (Allobates, Aromobatidae) of Floresta Nacional de Carajas, Eastern Brazilian Amazonia. Zootaxa 2019, 071-100.
Allobates	chalcopis			2	1.41421	0	17.4	17.5	1.00575			terrestrial		2.9	2.7	3	0	3.41	5.89	9.3		Kaiser H, Altig R: The atypical tadpole of the dendrobatid frog, Colostethus chalcopis, from Martinique, French Antilles. Journal of Herpetology 1994, 28(3):374-378.			Kaiser H, Altig R: The atypical tadpole of the dendrobatid frog, Colostethus chalcopis, from Martinique, French Antilles. Journal of Herpetology 1994, 28(3):374-378.	Kaiser H, Altig R: The atypical tadpole of the dendrobatid frog, Colostethus chalcopis, from Martinique, French Antilles. Journal of Herpetology 1994, 28(3):374-378.	Kaiser H, Altig R: The atypical tadpole of the dendrobatid frog, Colostethus chalcopis, from Martinique, French Antilles. Journal of Herpetology 1994, 28(3):374-378.	Kaiser H, Altig R: The atypical tadpole of the dendrobatid frog, Colostethus chalcopis, from Martinique, French Antilles. Journal of Herpetology 1994, 28(3):374-378.	Kaiser H, Altig R: The atypical tadpole of the dendrobatid frog, Colostethus chalcopis, from Martinique, French Antilles. Journal of Herpetology 1994, 28(3):374-378.	Kaiser H, Altig R: The atypical tadpole of the dendrobatid frog, Colostethus chalcopis, from Martinique, French Antilles. Journal of Herpetology 1994, 28(3):374-378.	Kaiser H, Coloma LA, Gray HM: A new species of Colostethus (Anura: Dendrobatidae) from Martinique, French Antilles. Herpetologica 1994:23-32.
Allobates	conspicuus			2	1.41421	0	15.95	17.2	1.07837			terrestrial																			Mondoñedo VRM: Sistemática y zoogeografía de los grupos Colostethus brunneus y Colostethus alagoanus (Anura, Dendrobatidae). Universidad de Puerto Rico, Recinto de Mayagüez; 1994.
Allobates	crombiei			3	1.73205	0	18.2	18.8	1.03297			terrestrial																			Mondoñedo VRM: Sistemática y zoogeografía de los grupos Colostethus brunneus y Colostethus alagoanus (Anura, Dendrobatidae). Universidad de Puerto Rico, Recinto de Mayagüez; 1994.
Allobates	femoralisBRA	0	0	6	2.44949	1	25.3	27.1	1.07115	Male	Male	terrestrial	Stream		1.35465	13	10.9	3.3	6.8	10.1		Sanchez DA: Larval morphology of dart-poison frogs (Anura: Dendrobatoidea: Aromobatidae and Dendrobatidae). Zootaxa 2013, 3637(5):569-591.	Ringler E, Pašukonis A, Hödl W, Ringler M: Tadpole transport logistics in a Neotropical poison frog: indications for strategic planning and adaptive plasticity in anuran parental care. Frontiers in Zoology 2013, 10(1):67.		Lima AP: Guia de Sapos da Reserva Adolpho Ducke: Amazônia Central: Áttema Design Editorial; 2006.	Lima AP: Guia de Sapos da Reserva Adolpho Ducke: Amazônia Central: Áttema Design Editorial; 2006.	Caldwell JP, de Araújo MC: Amphibian faunas of two eastern Amazonian rainforest sites in Pará, Brazil: Sam Noble Oklahoma Museum of Natural History; 2005.	Caldwell JP, de Araújo MC: Amphibian faunas of two eastern Amazonian rainforest sites in Pará, Brazil: Sam Noble Oklahoma Museum of Natural History; 2005.	Montanarin A: A new species of Allobates (Anura: Aromobatidae) from paleovárzea forest in Amazonas, Brazil. Zootaxa 2010, 2337:1-17.		Caldwell JP, de Araújo MC: Amphibian faunas of two eastern Amazonian rainforest sites in Pará, Brazil: Sam Noble Oklahoma Museum of Natural History; 2005.	Darst CR, Menéndez-Guerrero PA, Coloma LA, Cannatella DC. Evolution of dietary specialization and chemical defense in poison frogs (Dendrobatidae): a comparative analysis. The American Naturalist. 2005;165(1):56-69.
Allobates	femoralisECU	0	0	5	2.23607	0	23.84	23.86	1.00084	Male	Male	terrestrial	Stream	22.4	2.1	25.5	9	3.52875	6.9025	10.4313		Sanchez DA: Larval morphology of dart-poison frogs (Anura: Dendrobatoidea: Aromobatidae and Dendrobatidae). Zootaxa 2013, 3637(5):569-591.			Observation (Ailin)	Duellman WE: The biology of an equatorial herpetofauna in Amazonian Ecuador, vol. 65: University of Kansas Lawrence; 1978.	Observation		Duellman WE: The biology of an equatorial herpetofauna in Amazonian Ecuador, vol. 65: University of Kansas Lawrence; 1978.	Duellman WE: The biology of an equatorial herpetofauna in Amazonian Ecuador, vol. 65: University of Kansas Lawrence; 1978.	QCAZ specimens	Darst CR, Menéndez-Guerrero PA, Coloma LA, Cannatella DC. Evolution of dietary specialization and chemical defense in poison frogs (Dendrobatidae): a comparative analysis. The American Naturalist. 2005;165(1):56-69.
Allobates	femoralisPER	0	0	6	2.44949	1	22.43	24.64	1.09853	Male	Male	terrestrial	Stream	21.78	1.45	26.3	19	3.8	7	10.8		Sanchez DA: Larval morphology of dart-poison frogs (Anura: Dendrobatoidea: Aromobatidae and Dendrobatidae). Zootaxa 2013, 3637(5):569-591.			Duellman W: Biogeography. Cusco Amazonico: The Lives of Amphibians and Reptiles in an Amazonian Rainforest Cornell University Press, Ithaca, New York 2005:433.	Duellman W: Biogeography. Cusco Amazonico: The Lives of Amphibians and Reptiles in an Amazonian Rainforest Cornell University Press, Ithaca, New York 2005:433.	Duellman W: Biogeography. Cusco Amazonico: The Lives of Amphibians and Reptiles in an Amazonian Rainforest Cornell University Press, Ithaca, New York 2005:433.	Duellman W: Biogeography. Cusco Amazonico: The Lives of Amphibians and Reptiles in an Amazonian Rainforest Cornell University Press, Ithaca, New York 2005:433.	Duellman W: Biogeography. Cusco Amazonico: The Lives of Amphibians and Reptiles in an Amazonian Rainforest Cornell University Press, Ithaca, New York 2005:433.	Duellman W: Biogeography. Cusco Amazonico: The Lives of Amphibians and Reptiles in an Amazonian Rainforest Cornell University Press, Ithaca, New York 2005:433.	Duellman W: Biogeography. Cusco Amazonico: The Lives of Amphibians and Reptiles in an Amazonian Rainforest Cornell University Press, Ithaca, New York 2005:433.	Darst CR, Menéndez-Guerrero PA, Coloma LA, Cannatella DC. Evolution of dietary specialization and chemical defense in poison frogs (Dendrobatidae): a comparative analysis. The American Naturalist. 2005;165(1):56-69.
Allobates	femoralisSUR	0	0	6	2.44949	1	26.96	28	1.03858		Male	terrestrial	Stream	15.5		15.5	14.2	3.7	7.4	11.8												Darst CR, Menéndez-Guerrero PA, Coloma LA, Cannatella DC. Evolution of dietary specialization and chemical defense in poison frogs (Dendrobatidae): a comparative analysis. The American Naturalist. 2005;165(1):56-69.
Allobates	flaviventris			1	1	0	18.8	20.4	1.08511	Male	Male	terrestrial	Stream	13		13	7								Melo-Sampaio PR,and Peloso PLV: A new, riparian, species of Allobates Zimmermann and Zimmermann, 1988 (Anura: Aromobatidae) from southwestern Amazonia. Zootaxa 2013, 3716(3):336-348.
Allobates	fratisenescus			2	1.41421	0	19	19.7	1.03684			terrestrial																			Mondoñedo VRM: Sistemática y zoogeografía de los grupos Colostethus brunneus y Colostethus alagoanus (Anura, Dendrobatidae). Universidad de Puerto Rico, Recinto de Mayagüez; 1994.
Allobates	gasconi			2	1.41421	0	19.1	20.9	1.09424		Male	terrestrial					17										Caldwell JP, de Araújo MC: Amphibian faunas of two eastern Amazonian rainforest sites in Pará, Brazil: Sam Noble Oklahoma Museum of Natural History; 2005.				Caldwell JP, de Araújo MC: Amphibian faunas of two eastern Amazonian rainforest sites in Pará, Brazil: Sam Noble Oklahoma Museum of Natural History; 2005.
Allobates	granti			1	1	0	16.15	16.8	1.04025			terrestrial	Stream		1.4	9	13	2.8	4.2	7		Sanchez DA: Larval morphology of dart-poison frogs (Anura: Dendrobatoidea: Aromobatidae and Dendrobatidae). Zootaxa 2013, 3637(5):569-591.			Kok PJ, MacCulloch RD, Gaucher P, Poelman EH, Bourne GR, Lathrop A, Lenglet GL: A new species of Colostethus (Anura, Dendrobatidae) from French Guiana with a redescription of Colostethus beebei (Noble, 1923) from its type locality. Phyllomedusa: Journal of Herpetology 2006, 5(1):43-66.	Kok PJ, MacCulloch RD, Gaucher P, Poelman EH, Bourne GR, Lathrop A, Lenglet GL: A new species of Colostethus (Anura, Dendrobatidae) from French Guiana with a redescription of Colostethus beebei (Noble, 1923) from its type locality. Phyllomedusa: Journal of Herpetology 2006, 5(1):43-66.	Kok PJ, MacCulloch RD, Gaucher P, Poelman EH, Bourne GR, Lathrop A, Lenglet GL: A new species of Colostethus (Anura, Dendrobatidae) from French Guiana with a redescription of Colostethus beebei (Noble, 1923) from its type locality. Phyllomedusa: Journal of Herpetology 2006, 5(1):43-66.	Kok PJ, MacCulloch RD, Gaucher P, Poelman EH, Bourne GR, Lathrop A, Lenglet GL: A new species of Colostethus (Anura, Dendrobatidae) from French Guiana with a redescription of Colostethus beebei (Noble, 1923) from its type locality. Phyllomedusa: Journal of Herpetology 2006, 5(1):43-66.	Kok PJ, MacCulloch RD, Gaucher P, Poelman EH, Bourne GR, Lathrop A, Lenglet GL: A new species of Colostethus (Anura, Dendrobatidae) from French Guiana with a redescription of Colostethus beebei (Noble, 1923) from its type locality. Phyllomedusa: Journal of Herpetology 2006, 5(1):43-66.		Kok PJ, MacCulloch RD, Gaucher P, Poelman EH, Bourne GR, Lathrop A, Lenglet GL: A new species of Colostethus (Anura, Dendrobatidae) from French Guiana with a redescription of Colostethus beebei (Noble, 1923) from its type locality. Phyllomedusa: Journal of Herpetology 2006, 5(1):43-66.
Allobates	grillisimilis			3	1.73205	0	13.9	14.6	1.05036	Male	Male	terrestrial	Stream			11	9	3.59	6.58	10.5		Simoes PI, Sturaro MJ, Peloso PLV, Lima AP: A new diminutive species of Allobates Zimmermann and Zimmermann, 1988 (Anura, Aromobatidae) from the northwestern Rio Madeira-Rio Tapajós interfluve, Amazonas, Brazil. Zootaxa 2013, 3609(3):251-273.			Simoes PI, Sturaro MJ, Peloso PLV, Lima AP: A new diminutive species of Allobates Zimmermann and Zimmermann, 1988 (Anura, Aromobatidae) from the northwestern Rio Madeira-Rio Tapajós interfluve, Amazonas, Brazil. Zootaxa 2013, 3609(3):251-273.	Simoes PI, Sturaro MJ, Peloso PLV, Lima AP: A new diminutive species of Allobates Zimmermann and Zimmermann, 1988 (Anura, Aromobatidae) from the northwestern Rio Madeira-Rio Tapajós interfluve, Amazonas, Brazil. Zootaxa 2013, 3609(3):251-273.	Simoes PI, Sturaro MJ, Peloso PLV, Lima AP: A new diminutive species of Allobates Zimmermann and Zimmermann, 1988 (Anura, Aromobatidae) from the northwestern Rio Madeira-Rio Tapajós interfluve, Amazonas, Brazil. Zootaxa 2013, 3609(3):251-273.	Simoes PI, Sturaro MJ, Peloso PLV, Lima AP: A new diminutive species of Allobates Zimmermann and Zimmermann, 1988 (Anura, Aromobatidae) from the northwestern Rio Madeira-Rio Tapajós interfluve, Amazonas, Brazil. Zootaxa 2013, 3609(3):251-273.			Simoes PI, Sturaro MJ, Peloso PLV, Lima AP: A new diminutive species of Allobates Zimmermann and Zimmermann, 1988 (Anura, Aromobatidae) from the northwestern Rio Madeira-Rio Tapajós interfluve, Amazonas, Brazil. Zootaxa 2013, 3609(3):251-273.
Allobates	hodli			6	2.44949	1	24.41	25.54	1.04629			terrestrial	Stream									Simoes PI, Lima AP, Farias I: The description of a cryptic species related to the pan-Amazonian frog Allobates femoralis. Zootaxa 2010, 2406:1-28.				Simoes PI, Lima AP, Farias I: The description of a cryptic species related to the pan-Amazonian frog Allobates femoralis. Zootaxa 2010, 2406:1-28.					Simoes PI, Lima AP, Farias I: The description of a cryptic species related to the pan-Amazonian frog Allobates femoralis. Zootaxa 2010, 2406:1-28.
Allobates	humilis			2	1.41421	0	21.8					terrestrial																			Marca EL, Vences M, Lötters S. Rediscovery and mitochondrial relationships of the dendrobatid frog Colostethus humilis suggest parallel colonization of the Venezuelan Andes by poison frogs. Studies on Neotropical Fauna and Environment. 2002;37(3):233-40.
Allobates	insperatus	0	0	2	1.41421	0	16.64	17.8	1.06971		Male	terrestrial	Stream	13.4	1.15607	14.4	6.66667	3.7	5.4	9.1		Pers. Obs			Observation	Duellman WE: The biology of an equatorial herpetofauna in Amazonian Ecuador, vol. 65: University of Kansas Lawrence; 1978.	Observation	Molineros JE. Territorialidad, vocalización y notas biológicas de Colostethus sp.(aff. marchesianus)(Anura: Dendrobatidae) en la Reserva Biológica Yuturi, Amazonía Ecuatoriana (Doctoral dissertation, Tesis de Licenciatura, Pontificia Universidad Católica del Ecuador, Quito, Ecuador) 1998.	Observation (Ailin)	Crump ML: Reproductive Strategies in a Tropical Anuran Cominunity. Misc Publ Mus 1974.	QCAZ specimens for males	Darst CR, Menéndez-Guerrero PA, Coloma LA, Cannatella DC. Evolution of dietary specialization and chemical defense in poison frogs (Dendrobatidae): a comparative analysis. The American Naturalist. 2005;165(1):56-69.
Allobates	juami						18.1	18.1	1			terrestrial										Simöes PI, Gagliardi-Urrutia G, Rojas-Runjaic FJ, and Castroviejo-Fisher S: A new species of nurse-frog (Aromobatidae, Allobates) from the Juami River basin, northwestern Brazilian Amazonia. Zootaxa 2018, 4387 (1): 109-133.									Simöes PI, Gagliardi-Urrutia G, Rojas-Runjaic FJ, and Castroviejo-Fisher S: A new species of nurse-frog (Aromobatidae, Allobates) from the Juami River basin, northwestern Brazilian Amazonia. Zootaxa 2018, 4387 (1): 109-133.
Allobates	juanii			2	1.41421	0	19.99	21.72	1.08654			terrestrial	Stream					5.5	9.1	14.6		Sanchez DA: Larval morphology of dart-poison frogs (Anura: Dendrobatoidea: Aromobatidae and Dendrobatidae). Zootaxa 2013, 3637(5):569-591.			Anganoy-Criollo M: Comparación morfológica de los renacuajos de cuatro especies de ranas venenosas crípticas (Anura: Dendrobatoidea) de Colombia. Unpublished M Sc Dissertation Universidad de Nariño, Colombia 2010.						Grant T, Rodríguez LO: Two new species of frogs of the genus Colostethus (Dendrobatidae) from Peru and a redescription of C. trilineatus (Boulenger, 1883). American Museum Novitates 2001, 2001(3355):1-24.
Allobates	kingsburyi	0	0	2	1.41421	0	20.015	21.1767	1.05804		Male	terrestrial	Stream	21	1.74	17.12	12.5	3.4	7	10.4		Sanchez DA: Larval morphology of dart-poison frogs (Anura: Dendrobatoidea: Aromobatidae and Dendrobatidae). Zootaxa 2013, 3637(5):569-591.			Castillo‐Trenn P, Coloma L: Notes on behaviour and reproduction in captive Allobates kingsburyi (Anura: Dendrobatidae), with comments on evolution of reproductive amplexus. International Zoo Yearbook 2008, 42(1):58-70.	Castillo‐Trenn P, Coloma L: Notes on behaviour and reproduction in captive Allobates kingsburyi (Anura: Dendrobatidae), with comments on evolution of reproductive amplexus. International Zoo Yearbook 2008, 42(1):58-70.	Castillo‐Trenn P, Coloma L: Notes on behaviour and reproduction in captive Allobates kingsburyi (Anura: Dendrobatidae), with comments on evolution of reproductive amplexus. International Zoo Yearbook 2008, 42(1):58-70.	Castillo‐Trenn P, Coloma L: Notes on behaviour and reproduction in captive Allobates kingsburyi (Anura: Dendrobatidae), with comments on evolution of reproductive amplexus. International Zoo Yearbook 2008, 42(1):58-70.	Castillo‐Trenn P, Coloma L: Notes on behaviour and reproduction in captive Allobates kingsburyi (Anura: Dendrobatidae), with comments on evolution of reproductive amplexus. International Zoo Yearbook 2008, 42(1):58-70.	Observation (Ailin)	QCAZ specimens	Santos, J.C., Cannatella, D.C. 2011. Phenotypic integration emerges from aposematism and scale in poison frogs. PNAS 201010952; DOI: 10.1073/pnas.1010952108
Allobates	magnussoni			2	1.41421	0	17.77	19.48	1.09623		Male	terrestrial	Stream	14.33		14.33	4.5	5.66	10.16	15.77		Lima AP, Simoes PI, Kaefer IL: A new species of Allobates (Anura: Aromobatidae) from the Tapajós River basin, Pará State, Brazil. Zootaxa 2014, 3889(3):355-387.			Lima AP, Simoes PI, Kaefer IL: A new species of Allobates (Anura: Aromobatidae) from the Tapajós River basin, Pará State, Brazil. Zootaxa 2014, 3889(3):355-387.	Lima AP, Simoes PI, Kaefer IL: A new species of Allobates (Anura: Aromobatidae) from the Tapajós River basin, Pará State, Brazil. Zootaxa 2014, 3889(3):355-387.	Lima AP, Simoes PI, Kaefer IL: A new species of Allobates (Anura: Aromobatidae) from the Tapajós River basin, Pará State, Brazil. Zootaxa 2014, 3889(3):355-387.	Lima AP, Simoes PI, Kaefer IL: A new species of Allobates (Anura: Aromobatidae) from the Tapajós River basin, Pará State, Brazil. Zootaxa 2014, 3889(3):355-387.	Lima AP, Simoes PI, Kaefer IL: A new species of Allobates (Anura: Aromobatidae) from the Tapajós River basin, Pará State, Brazil. Zootaxa 2014, 3889(3):355-387.	Lima AP, Simoes PI, Kaefer IL: A new species of Allobates (Anura: Aromobatidae) from the Tapajós River basin, Pará State, Brazil. Zootaxa 2014, 3889(3):355-387.
Allobates	masniger			1	1	0	20.45	19.1	0.933985			terrestrial										Lima AP, Simöes PI, and Kaefer IL: A new species of Allobates (Anura: Aromobatidae) from Parque Nacional da Amazônia, Pará State, Brazil. Zootaxa 2015, 3980 (4): 501–525									Mondoñedo VRM: Sistemática y zoogeografía de los grupos Colostethus brunneus y Colostethus alagoanus (Anura, Dendrobatidae). Universidad de Puerto Rico, Recinto de Mayagüez; 1994.
Allobates	myersi						28.1																								Pyburn WF. A new poison-dart frog (Anura: Dendrobatidae) from the forest of southeastern Colombia. Proceding of Biological Society of Washington 1981, 94:67-75.
Allobates	nidicola			2	1.41421	0	19.6	20.2	1.03061			terrestrial		3.6	2.4	3.9	0	3.2	4.4	7.6		Caldwell JP, Lima AP: A new Amazonian species of Colostethus (Anura: Dendrobatidae) with a nidicolous tadpole. Herpetologica 2003, 59(2):219-234.			Caldwell JP, Lima AP: A new Amazonian species of Colostethus (Anura: Dendrobatidae) with a nidicolous tadpole. Herpetologica 2003, 59(2):219-234.	Caldwell JP, Lima AP: A new Amazonian species of Colostethus (Anura: Dendrobatidae) with a nidicolous tadpole. Herpetologica 2003, 59(2):219-234.	Caldwell JP, Lima AP: A new Amazonian species of Colostethus (Anura: Dendrobatidae) with a nidicolous tadpole. Herpetologica 2003, 59(2):219-234.	Caldwell JP, Lima AP: A new Amazonian species of Colostethus (Anura: Dendrobatidae) with a nidicolous tadpole. Herpetologica 2003, 59(2):219-234.	Caldwell JP, Lima AP: A new Amazonian species of Colostethus (Anura: Dendrobatidae) with a nidicolous tadpole. Herpetologica 2003, 59(2):219-234.	Caldwell JP, Lima AP: A new Amazonian species of Colostethus (Anura: Dendrobatidae) with a nidicolous tadpole. Herpetologica 2003, 59(2):219-234.	Caldwell JP, Lima AP: A new Amazonian species of Colostethus (Anura: Dendrobatidae) with a nidicolous tadpole. Herpetologica 2003, 59(2):219-234.
Allobates	niputidea			2	1.41421	0	22	22.87	1.03955		Female	terrestrial	Stream		1		6	3.05	5.83	8.88		Sanchez DA: Larval morphology of dart-poison frogs (Anura: Dendrobatoidea: Aromobatidae and Dendrobatidae). Zootaxa 2013, 3637(5):569-591.			Grant T, Acosta A, Rada M: A name for the species of Allobates (Anura: Dendrobatoidea: Aromobatidae) from the Magdalena Valley of Colombia. Copeia 2007, 2007(4):844-854.	Grant T, Acosta A, Rada M: A name for the species of Allobates (Anura: Dendrobatoidea: Aromobatidae) from the Magdalena Valley of Colombia. Copeia 2007, 2007(4):844-854.	Grant T, Acosta A, Rada M: A name for the species of Allobates (Anura: Dendrobatoidea: Aromobatidae) from the Magdalena Valley of Colombia. Copeia 2007, 2007(4):844-854.		Grant T, Acosta A, Rada M: A name for the species of Allobates (Anura: Dendrobatoidea: Aromobatidae) from the Magdalena Valley of Colombia. Copeia 2007, 2007(4):844-854.		Grant T, Acosta A, Rada M: A name for the species of Allobates (Anura: Dendrobatoidea: Aromobatidae) from the Magdalena Valley of Colombia. Copeia 2007, 2007(4):844-854.
Allobates	nunciatus						20.8	20.9	1.00481		Male	terrestrial										LIMA-MORAES LJC, PAVAN D, LIMA AP: A new nurse frog of Allobates masniger-nidicola complex (Anura, Aromobatidae) from the east bank of Tapajós River, eastern Amazonia. Zootaxa 2019, 4648 (3):401-434			LIMA-MORAES LJC, PAVAN D, LIMA AP: A new nurse frog of Allobates masniger-nidicola complex (Anura, Aromobatidae) from the east bank of Tapajós River, eastern Amazonia. Zootaxa 2019, 4648 (3):401-434						LIMA-MORAES LJC, PAVAN D, LIMA AP: A new nurse frog of Allobates masniger-nidicola complex (Anura, Aromobatidae) from the east bank of Tapajós River, eastern Amazonia. Zootaxa 2019, 4648 (3):401-434
Allobates	olfersioides			3	1.73205	0	16	16.4	1.025	Male	Male	terrestrial		8	1.5		11.3333					Verdade VK, Rodrigues MT: Taxonomic review of Allobates (Anura, Aromobatidae) from the Atlantic Forest, Brazil. Journal of Herpetology 2007, 41(4):566-580.					Verdade VK, Rodrigues MT: Taxonomic review of Allobates (Anura, Aromobatidae) from the Atlantic Forest, Brazil. Journal of Herpetology 2007, 41(4):566-580.		Verdade VK, Rodrigues MT: Taxonomic review of Allobates (Anura, Aromobatidae) from the Atlantic Forest, Brazil. Journal of Herpetology 2007, 41(4):566-580.	Verdade VK, Rodrigues MT: Taxonomic review of Allobates (Anura, Aromobatidae) from the Atlantic Forest, Brazil. Journal of Herpetology 2007, 41(4):566-580.	Verdade VK, Rodrigues MT: Taxonomic review of Allobates (Anura, Aromobatidae) from the Atlantic Forest, Brazil. Journal of Herpetology 2007, 41(4):566-580.
Allobates	ornatus			2	1.41421	0	16.92	17	1.00473			terrestrial																	Duellman WE: Frogs of the genus Colostethus (Anura; Dendrobatidae) in the Andes of northern Peru. 2004.	Duellman WE: Frogs of the genus Colostethus (Anura; Dendrobatidae) in the Andes of northern Peru. 2004.	Duellman WE: Frogs of the genus Colostethus (Anura; Dendrobatidae) in the Andes of northern Peru. 2004.
Allobates	paleovarzensis			1	1	0	20.06	19.7	0.982054	Male	Male	terrestrial	Stream		2.19512	25.5	25.5	2.71	5.37	7.96		Sanchez DA: Larval morphology of dart-poison frogs (Anura: Dendrobatoidea: Aromobatidae and Dendrobatidae). Zootaxa 2013, 3637(5):569-591.			Montanarin A: A new species of Allobates (Anura: Aromobatidae) from paleovárzea forest in Amazonas, Brazil. Zootaxa 2010, 2337:1-17.	Montanarin A: A new species of Allobates (Anura: Aromobatidae) from paleovárzea forest in Amazonas, Brazil. Zootaxa 2010, 2337:1-17.	Montanarin A: A new species of Allobates (Anura: Aromobatidae) from paleovárzea forest in Amazonas, Brazil. Zootaxa 2010, 2337:1-17.	Montanarin A: A new species of Allobates (Anura: Aromobatidae) from paleovárzea forest in Amazonas, Brazil. Zootaxa 2010, 2337:1-17.	Montanarin A: A new species of Allobates (Anura: Aromobatidae) from paleovárzea forest in Amazonas, Brazil. Zootaxa 2010, 2337:1-17.		Montanarin A: A new species of Allobates (Anura: Aromobatidae) from paleovárzea forest in Amazonas, Brazil. Zootaxa 2010, 2337:1-17.
Allobates	pittieri			2	1.41421	0	16.8	18.8	1.11905		Male	terrestrial	Stream				15										La Marca E, Manzanilla J, Mijares-Urrutia A: Taxonomic revision of the Colostethus from northern Venezuela for long time mistaken for C. brunneus/Revision taxonomica del Colostethus del norte de Venezuela confundido durante largo tiempo con C. brunneus. Herpetotropicos: Tropical Amphibians & Reptiles 2004, 1(1-4):40-51.				La Marca E, Manzanilla J, Mijares-Urrutia A: Taxonomic revision of the Colostethus from northern Venezuela for long time mistaken for C. brunneus/Revision taxonomica del Colostethus del norte de Venezuela confundido durante largo tiempo con C. brunneus. Herpetotropicos: Tropical Amphibians & Reptiles 2004, 1(1-4):40-51.
Allobates	ranoides							22.9				terrestrial																		Edwards Thesis	Silverstone PA: Status of Certain Frogs of the Genus Colostethus: With Descriptions of New Species: Los Angeles County Museum of Natural History; 1971.
Allobates	sp1Manaus			4	2	0	15.2	15.9	1.04605			terrestrial															Caldwell JP, de Araújo MC: Amphibian faunas of two eastern Amazonian rainforest sites in Pará, Brazil: Sam Noble Oklahoma Museum of Natural History; 2005.				Caldwell JP, de Araújo MC: Amphibian faunas of two eastern Amazonian rainforest sites in Pará, Brazil: Sam Noble Oklahoma Museum of Natural History; 2005.
Allobates	spumaponens			3	1.73205	0	14.97	18.1	1.20908		Male	terrestrial	Stream			8	8.33333	3.65	8.36	11.98		Sanchez DA: Larval morphology of dart-poison frogs (Anura: Dendrobatoidea: Aromobatidae and Dendrobatidae). Zootaxa 2013, 3637(5):569-591.			Kok PJ, Ernst R: A new species of Allobates (Anura: Aromobatidae: Allobatinae) exhibiting a novel reproductive behaviour. Zootaxa 2007, 1555(1):21-38.	Kok PJ, Ernst R: A new species of Allobates (Anura: Aromobatidae: Allobatinae) exhibiting a novel reproductive behaviour. Zootaxa 2007, 1555(1):21-38.	Kok PJ, Ernst R: A new species of Allobates (Anura: Aromobatidae: Allobatinae) exhibiting a novel reproductive behaviour. Zootaxa 2007, 1555(1):21-38.	Kok PJ, Ernst R: A new species of Allobates (Anura: Aromobatidae: Allobatinae) exhibiting a novel reproductive behaviour. Zootaxa 2007, 1555(1):21-38.			Kok PJ, Ernst R: A new species of Allobates (Anura: Aromobatidae: Allobatinae) exhibiting a novel reproductive behaviour. Zootaxa 2007, 1555(1):21-38.
Allobates	subfolionidificans			3	1.73205	0	16.4	17.6	1.07317	Male	Male	terrestrial	Stream			8.2	10.11	3	6	9.1		Lima AP, Sanchez DE, Souza JR: A new Amazonian species of the frog genus Colostethus (Dendrobatidae) that lays its eggs on undersides of leaves. Copeia 2007, 2007(1):114-122.			Lima AP, Sanchez DE, Souza JR: A new Amazonian species of the frog genus Colostethus (Dendrobatidae) that lays its eggs on undersides of leaves. Copeia 2007, 2007(1):114-122.	Lima AP, Sanchez DE, Souza JR: A new Amazonian species of the frog genus Colostethus (Dendrobatidae) that lays its eggs on undersides of leaves. Copeia 2007, 2007(1):114-122.	Lima AP, Sanchez DE, Souza JR: A new Amazonian species of the frog genus Colostethus (Dendrobatidae) that lays its eggs on undersides of leaves. Copeia 2007, 2007(1):114-122.	Lima AP, Sanchez DE, Souza JR: A new Amazonian species of the frog genus Colostethus (Dendrobatidae) that lays its eggs on undersides of leaves. Copeia 2007, 2007(1):114-122.			Lima AP, Sanchez DE, Souza JR: A new Amazonian species of the frog genus Colostethus (Dendrobatidae) that lays its eggs on undersides of leaves. Copeia 2007, 2007(1):114-122.
Allobates	sumtuosus	0	0	1	1	0	15.35	16.35	1.06515		Male	terrestrial				7		4.8	8	12.8		Simoes PI, Lima AP: The tadpole of Allobates sumtuosus (Morales,‘2000’2002)(Anura: Aromobatidae) from its type locality at Reserva Biológica do Rio Trombetas, Pará, Brazil. Zootaxa 2012, 3499(1):86-88.									Mondoñedo VRM: Sistemática y zoogeografía de los grupos Colostethus brunneus y Colostethus alagoanus (Anura, Dendrobatidae). Universidad de Puerto Rico, Recinto de Mayagüez; 1994.	Mebs D, Yotsu-Yamashita M, Pogoda W, Alvarez JV, Ernst R, Köhler G, et al. Lack of alkaloids and tetrodotoxin in the neotropical frogs Allobates spp.(Aromobatidae) and Silverstoneia flotator (Dendrobatidae). Toxicon. 2018;152:103-5.
Allobates	talamancaeBocasToroAMNH	0	0	1	1	0	20.23	21.61	1.06822	Male	Female	terrestrial	Stream			30	18.5	4.5	7.5	12		Sanchez DA: Larval morphology of dart-poison frogs (Anura: Dendrobatoidea: Aromobatidae and Dendrobatidae). Zootaxa 2013, 3637(5):569-591.			Savage JM. The amphibians and reptiles of Costa Rica: a herpetofauna between two continents, between two seas.University of Chicago press, 2002.	Summers K, McKeon CS: The evolutionary ecology of phytotelmata use in Neotropical poison frogs. Miscellaneous Publications, Museum of Zoology, University of Michigan 2004, 193:55-73.	Savage JM. The amphibians and reptiles of Costa Rica: a herpetofauna between two continents, between two seas.University of Chicago press, 2002.	Santos, JC MBE			Edwards SR: A phenetic analysis of the genus Colostethus (Anura: Dendrobatidae). University of Kansas; 1974.	Mebs D, Yotsu-Yamashita M, Pogoda W, Alvarez JV, Ernst R, Köhler G, et al. Lack of alkaloids and tetrodotoxin in the neotropical frogs Allobates spp.(Aromobatidae) and Silverstoneia flotator (Dendrobatidae). Toxicon. 2018;152:103-5.
Allobates	tapajos			2	1.41421	0	15.3	16.2	1.05882	Male		terrestrial	Stream			25		3.25	7.33	10.58		Lima AP, Simöes PI, and Kaefer IL: A new species of Allobates (Anura: Aromobatidae) from Parque Nacional da Amazônia, Pará State, Brazil. Zootaxa 2015, 3980 (4): 501–525									Lima AP, Simöes PI, and Kaefer IL: A new species of Allobates (Anura: Aromobatidae) from Parque Nacional da Amazônia, Pará State, Brazil. Zootaxa 2015, 3980 (4): 501–525
Allobates	tinae						15.1	15.9	1.05298																						Melo-Sampaio PR, De Oliveira RM, and Prates I:A New Nurse Frog from Brazil (Aromobatidae: Allobates), with Data on the Distribution and Phenotypic Variation of Western Amazonian Species. South American Journal of Herpetology2018, 13(2):131-149.
Allobates	trilineatusPER			2	1.41421	0	16.45	17.09	1.03891	Male	Male	terrestrial	Stream	14.8	1.5		6	2.27	5.65	7.92					Duellman WE. Cusco Amazónico: Comstock Pub. Associates; 2005.	Summers K, Sea McKeon C, Heying H. The evolution of parental care and egg size: a comparative analysis in frogs. Proceedings of the Royal Society B: Biological Sciences. 2006;273(1587):687-92.	Aichinger M. Tadpole transport in relation to rainfall, fecundity and body size in five species of poison-dart frogs from Amazonian Peru. Amphibia-Reptilia. 1991;12(1):49-55.		Duellman WE. Cusco Amazónico: Comstock Pub. Associates; 2005.		Grant T, Rodríguez LO. Two new species of frogs of the genus Colostethus (Dendrobatidae) from Peru and a redescription of C. trilineatus (Boulenger, 1883). American Museum Novitates. 2001;2001(3355):1-24.
Allobates	undulatus			2	1.41421	0	20.69	22.2	1.07298			terrestrial	Stream					10.79	16.13	26.92		Sanchez DA: Larval morphology of dart-poison frogs (Anura: Dendrobatoidea: Aromobatidae and Dendrobatidae). Zootaxa 2013, 3637(5):569-591.			Myers CW, Donnelly MA: Herpetofauna of the Yutajé–Corocoro massif, Venezuela: second report from the Robert G. Goelet American Museum–Terramar expedition to the Northwestern tepuis. bulletin of the American Museum of Natural History 2001, 2001(261):1-85.	Myers CW, Donnelly MA: Herpetofauna of the Yutajé–Corocoro massif, Venezuela: second report from the Robert G. Goelet American Museum–Terramar expedition to the Northwestern tepuis. bulletin of the American Museum of Natural History 2001, 2001(261):1-85.					Myers CW, Donnelly MA: Herpetofauna of the Yutajé–Corocoro massif, Venezuela: second report from the Robert G. Goelet American Museum–Terramar expedition to the Northwestern tepuis. bulletin of the American Museum of Natural History 2001, 2001(261):1-85.
Allobates	zaparo	0	0	6	2.44949	1	25.37	25.2214	0.994144		Male	terrestrial	Stream	40.8889	1.48476	41	19.5										Observation	Santos, JC MBE and observed	Observation (Ailin)	Observation (Ailin)	Santos QCAZ measurements	Darst CR, Menéndez-Guerrero PA, Coloma LA, Cannatella DC. Evolution of dietary specialization and chemical defense in poison frogs (Dendrobatidae): a comparative analysis. The American Naturalist. 2005;165(1):56-69.
Ameerega	altamazonica			5	2.23607	0	20.5	22.1	1.07805	Male	Male	terrestrial	Stream			18	12					Sanchez DA: Larval morphology of dart-poison frogs (Anura: Dendrobatoidea: Aromobatidae and Dendrobatidae). Zootaxa 2013, 3637(5):569-591.				Twomey E, Brown JL: A partial revision of the Ameerega hahneli complex (Anura: Dendrobatidae) and a new cryptic species from the East-Andean versant of Central Peru. Zootaxa 2008, 1757(1):49-65.	Twomey E, Brown JL: A partial revision of the Ameerega hahneli complex (Anura: Dendrobatidae) and a new cryptic species from the East-Andean versant of Central Peru. Zootaxa 2008, 1757(1):49-65.	Twomey E, Brown JL: A partial revision of the Ameerega hahneli complex (Anura: Dendrobatidae) and a new cryptic species from the East-Andean versant of Central Peru. Zootaxa 2008, 1757(1):49-65.			Twomey E, Brown JL: A partial revision of the Ameerega hahneli complex (Anura: Dendrobatidae) and a new cryptic species from the East-Andean versant of Central Peru. Zootaxa 2008, 1757(1):49-65.
Ameerega	bassleri		1	6	2.44949	1	35.51	37.5	1.05604	Male	Male	terrestrial	Stream		2.5	19.75	19.5	4.19644	11.019	15.2162					Observation	Summers K, McKeon CS: The evolutionary ecology of phytotelmata use in Neotropical poison frogs. Miscellaneous Publications, Museum of Zoology, University of Michigan 2004, 193:55-73.	Observation	Observed/ Lötters S, Mutschmann F: Poison Frogs: Biology, Species & Captive Care: Edition Chimaira; 2007.	Schulte R, Hauck K: Pfeilgiftfrösche" Artenteil-Peru": Nikola Verlag; 1999.		Silverstone PA: A revision of the poison-arrow frogs of the genus Phyllobates Bibron in Sagra (Family Dendrobatidae). Revisión de las ranas venenosas del género Phyllobates Bibron en Sagra (Familia Dendrobatidae). Natural History 1976, 27:1-53.	Jones TH, Gorman JS, Snelling RR, Delabie JH, Blum MS, Garraffo HM, et al. Further alkaloids common to ants and frogs: decahydroquinolines and a quinolizidine. Journal of Chemical Ecology. 1999;25(5):1179-93.
Ameerega	berohoka			8	2.82843	1	20.8	23	1.10577			terrestrial																			Vaz-Silva W, Maciel NM: A new cryptic species of Ameerega (Anura: Dendrobatidae) from Brazilian Cerrado. Zootaxa 2011, 2826(1):57-68.
Ameerega	bilinguis	1000	1	7	2.64575	1	19.92	22.14	1.11145	Male	Male	terrestrial	Stream	8.9	1.88347	9.75	6.16216	4.18714	9.4	13.5871		Sanchez DA: Larval morphology of dart-poison frogs (Anura: Dendrobatoidea: Aromobatidae and Dendrobatidae). Zootaxa 2013, 3637(5):569-591.			Observation (Ailin)	Observation	Félix-Novoa C: Biología reproductiva de Ameerega bilinguis (Anura: Dendrobatidae) en el Parque Nacional Yasuní. Tesis de Licenciatura. Pontificia Universidad Católica del Ecuador, Quito …; 2006.	Observation	Observation (Ailin)	Crump ML: Reproductive Strategies in a Tropical Anuran Cominunity. Misc Publ Mus 1974.	QCAZ specimens	Daly JW, Myers CW, Whittaker N. Further classification of skin alkaloids from neotropical poison frogs (Dendrobatidae), with a general survey of toxic/noxious substances in the amphibia. Toxicon. 1987;25(10):1023-95.
Ameerega	boehmei			8	2.82843	1	25.5					terrestrial													Quennet V: Another case of cryptic diversity in poison frogs (Dendrobatidae: Ameerega)—description of a new species from Bolivia. Zootaxa 2009, 2028:20-30.
Ameerega	braccata			8	2.82843	1	23	26.1	1.13478	Male	Male	terrestrial	Stream			24.5	7	3.9	6.8	10.7		Sanchez DA: Larval morphology of dart-poison frogs (Anura: Dendrobatoidea: Aromobatidae and Dendrobatidae). Zootaxa 2013, 3637(5):569-591.			Haddad CF, Martins M: Four species of Brazilian poison frogs related to Epipedobates pictus (Dendrobatidae): taxonomy and natural history observations. Herpetologica 1994:282-295.	Haddad CF, Martins M: Four species of Brazilian poison frogs related to Epipedobates pictus (Dendrobatidae): taxonomy and natural history observations. Herpetologica 1994:282-295.	Haddad CF, Martins M: Four species of Brazilian poison frogs related to Epipedobates pictus (Dendrobatidae): taxonomy and natural history observations. Herpetologica 1994:282-295.	Forti, L. R., Mott, T., & Strüssmann, C. (2013). Breeding biology of Ameerega braccata (Steindachner, 1864)(Anura: Dendrobatidae) in the Cerrado of Brazil. Journal of Natural history, 47(35-36), 2363-2371.			Forti, L. R., Mott, T., & Strüssmann, C. (2013). Breeding biology of Ameerega braccata (Steindachner, 1864)(Anura: Dendrobatidae) in the Cerrado of Brazil. Journal of Natural history, 47(35-36), 2363-2371.
Ameerega	cainarachi		1	8	2.82843	1	24.48	27.85	1.13766	Male	Male	terrestrial					10										Schulte R: Nueva especie de rana venenosa del genero Epipedobates registrada en la Cordillera Oriental, Departamento de San Martin. (May 1989) no 63 p 41-46 1989.				Santos Measurements	Spande TF, Jain P, Garraffo HM, Pannell LK, Yeh HJ, Daly JW, et al. Occurrence and significance of decahydroquinolines from dendrobatid poison frogs and a myrmicine ant: use of 1H and 13C NMR in their conformational analysis. Journal of natural products. 1999;62(1):5-21.
Ameerega	flavopicta	1000	1	8	2.82843	1	26.6	29.4	1.10526	Male	Male	terrestrial	Stream			27.5	14	4.2	6.8	11		Sanchez DA: Larval morphology of dart-poison frogs (Anura: Dendrobatoidea: Aromobatidae and Dendrobatidae). Zootaxa 2013, 3637(5):569-591.			Haddad CF, Martins M: Four species of Brazilian poison frogs related to Epipedobates pictus (Dendrobatidae): taxonomy and natural history observations. Herpetologica 1994:282-295.	Haddad CF, Martins M: Four species of Brazilian poison frogs related to Epipedobates pictus (Dendrobatidae): taxonomy and natural history observations. Herpetologica 1994:282-295.	Haddad CF, Martins M: Four species of Brazilian poison frogs related to Epipedobates pictus (Dendrobatidae): taxonomy and natural history observations. Herpetologica 1994:282-295.	Toledo, L. F., Guimarães, L. D. A., Lima, L. P., Bastos, R. P., & Haddad, C. F. B. (2004). Notes on courtship, egg-laying site, and defensive behavior of Epipedobates flavopictus (Anura, Dendrobatidae) from two mountain ranges of central and southeastern Brazil. Phyllomedusa: Journal of Herpetology, 3(2), 145-147.			Silverstone PA: A revision of the poison-arrow frogs of the genus Phyllobates Bibron in Sagra (Family Dendrobatidae). Revisión de las ranas venenosas del género Phyllobates Bibron en Sagra (Familia Dendrobatidae). Natural History 1976, 27:1-53.	Mortari MR, Schwartz ENF, Schwartz CA, Pires Jr OR, Santos MM, Bloch Jr C, et al. Main alkaloids from the Brazilian Dendrobatidae frog Epipedobates flavopictus: pumiliotoxin 251D, histrionicotoxin and decahydroquinolines. Toxicon. 2004;43(3):303-10.
Ameerega	hahneliECU	1000	1	5	2.23607	0	20.29	22.88	1.12765	Male	Male	terrestrial	Stream	18.6	1.5406	18	12	3.73409	7.6859	11.42	0	Duellman W: Biogeography. Cusco Amazonico: The Lives of Amphibians and Reptiles in an Amazonian Rainforest Cornell University Press, Ithaca, New York 2005:433.			Observation (Ailin)	Summers K, McKeon CS: The evolutionary ecology of phytotelmata use in Neotropical poison frogs. Miscellaneous Publications, Museum of Zoology, University of Michigan 2004, 193:55-73.	Aichinger M: Tadpole transport in relation to rainfall, fecundity and body size in five species of poison-dart frogs from Amazonian Peru. Amphibia-Reptilia 1991, 12(1):49-55.	Santos, JC MBE	Observation (Ailin)	Santos, JC MBE	QCAZ specimens	Daly JW, Myers CW, Whittaker N. Further classification of skin alkaloids from neotropical poison frogs (Dendrobatidae), with a general survey of toxic/noxious substances in the amphibia. Toxicon. 1987;25(10):1023-95.
Ameerega	hahneliPER	1000	1	5	2.23607	0	18.08	21.4	1.18363	Male	Male	terrestrial	Stream	17.8	1.26	8	17	3.24	7.32	10.56		Duellman W: Biogeography. Cusco Amazonico: The Lives of Amphibians and Reptiles in an Amazonian Rainforest Cornell University Press, Ithaca, New York 2005:433.			Duellman W: Biogeography. Cusco Amazonico: The Lives of Amphibians and Reptiles in an Amazonian Rainforest Cornell University Press, Ithaca, New York 2005:433.	Duellman W: Biogeography. Cusco Amazonico: The Lives of Amphibians and Reptiles in an Amazonian Rainforest Cornell University Press, Ithaca, New York 2005:433.	Duellman W: Biogeography. Cusco Amazonico: The Lives of Amphibians and Reptiles in an Amazonian Rainforest Cornell University Press, Ithaca, New York 2005:433.	Haddad CF, Martins M: Four species of Brazilian poison frogs related to Epipedobates pictus (Dendrobatidae): taxonomy and natural history observations. Herpetologica 1994:282-295.	Duellman W: Biogeography. Cusco Amazonico: The Lives of Amphibians and Reptiles in an Amazonian Rainforest Cornell University Press, Ithaca, New York 2005:433.	Duellman W: Biogeography. Cusco Amazonico: The Lives of Amphibians and Reptiles in an Amazonian Rainforest Cornell University Press, Ithaca, New York 2005:433.	Duellman W: Biogeography. Cusco Amazonico: The Lives of Amphibians and Reptiles in an Amazonian Rainforest Cornell University Press, Ithaca, New York 2005:433.	Daly JW, Myers CW, Whittaker N. Further classification of skin alkaloids from neotropical poison frogs (Dendrobatidae), with a general survey of toxic/noxious substances in the amphibia. Toxicon. 1987;25(10):1023-95.
Ameerega	ignipedis			6	2.44949	1	22.25	22.45	1.00899			terrestrial																			Brown JL, Twomey E: Complicated histories: three new species of poison frogs of the genus Ameerega (Anura: Dendrobatidae) from north-central Peru. Zootaxa 2009, 2049(1):1-38.
Ameerega	macero		1	7	2.64575	1	25.7	28.59	1.11245	Male	Male	terrestrial	Stream				5	4.8	9.3	14.1		Sanchez DA: Larval morphology of dart-poison frogs (Anura: Dendrobatoidea: Aromobatidae and Dendrobatidae). Zootaxa 2013, 3637(5):569-591.			Rodríguez LO, Myers CW: A new poison frog from Manu National Park, southeastern Peru (Dendrobatidae, Epipedobates). American Museum novitates; no. 3068. 1993.	Rodríguez LO, Myers CW: A new poison frog from Manu National Park, southeastern Peru (Dendrobatidae, Epipedobates). American Museum novitates; no. 3068. 1993.	Rodríguez LO, Myers CW: A new poison frog from Manu National Park, southeastern Peru (Dendrobatidae, Epipedobates). American Museum novitates; no. 3068. 1993.				Rodríguez LO, Myers CW: A new poison frog from Manu National Park, southeastern Peru (Dendrobatidae, Epipedobates). American Museum novitates; no. 3068. 1993.	Spande TF, Jain P, Garraffo HM, Pannell LK, Yeh HJ, Daly JW, et al. Occurrence and significance of decahydroquinolines from dendrobatid poison frogs and a myrmicine ant: use of 1H and 13C NMR in their conformational analysis. Journal of natural products. 1999;62(1):5-21.
Ameerega	munduruku						26.03	25.3	0.971955		Male	terrestrial					9														Oliveira-Neves M, Da Silva LA, Akieda PS, Cabrera R, Koroiva R, and Santana DJ: A new species of poison frog, genus Ameerega (Anura: Dendrobatidae),from the southern Amazonian rain forest. Salamandra 2017, 53(4): 485-493.
Ameerega	parvula	1000	1	6	2.44949	1	19	21.2	1.11579	Male	Male	terrestrial	Stream	18.4	1.63671	10	11	4.04	8.76	12.8		Sanchez DA: Larval morphology of dart-poison frogs (Anura: Dendrobatoidea: Aromobatidae and Dendrobatidae). Zootaxa 2013, 3637(5):569-591.			Poelman EH, Verkade JC, van Wijngaarden RP, Félix-Novoa C: Descriptions of the tadpoles of two poison frogs, Ameerega parvula and Ameerega bilinguis (Anura: Dendrobatidae) from Ecuador. Journal of Herpetology 2010, 44(3):409-417.	Summers K, McKeon CS: The evolutionary ecology of phytotelmata use in Neotropical poison frogs. Miscellaneous Publications, Museum of Zoology, University of Michigan 2004, 193:55-73.	Observed; Poelman, E. H., J. C. Verkade, R. P. A. van Wijngaarden, and C. Felix-Novoa. 2010. Descriptions of the Tadpoles of Two Poison Frogs, Ameerega parvula and Ameerega bilinguis (Anura: Dendrobatidae) from Ecuador. Journal of Herpetology 44:409-417.	Observation	Observation (Ailin)	Observation (Ailin)	Silverstone PA: A revision of the poison-arrow frogs of the genus Phyllobates Bibron in Sagra (Family Dendrobatidae). Revisión de las ranas venenosas del género Phyllobates Bibron en Sagra (Familia Dendrobatidae). Natural History 1976, 27:1-53.	Daly JW, Myers CW, Whittaker N. Further classification of skin alkaloids from neotropical poison frogs (Dendrobatidae), with a general survey of toxic/noxious substances in the amphibia. Toxicon. 1987;25(10):1023-95.
Ameerega	pepperi			8	2.82843	1	28.6	32.6833	1.14277			terrestrial				33												Brown JL, Twomey E: Complicated histories: three new species of poison frogs of the genus Ameerega (Anura: Dendrobatidae) from north-central Peru. Zootaxa 2009, 2049(1):1-38.			Brown JL, Twomey E: Complicated histories: three new species of poison frogs of the genus Ameerega (Anura: Dendrobatidae) from north-central Peru. Zootaxa 2009, 2049(1):1-38.
Ameerega	petersi	250	1	5	2.23607	0	24.8	28	1.12903	Male	Male	terrestrial	Stream	10	3	6	4	4.5	8	12.5		Sanchez DA: Larval morphology of dart-poison frogs (Anura: Dendrobatoidea: Aromobatidae and Dendrobatidae). Zootaxa 2013, 3637(5):569-591.			Silverstone PA: A revision of the poison-arrow frogs of the genus Phyllobates Bibron in Sagra (Family Dendrobatidae). Revisión de las ranas venenosas del género Phyllobates Bibron en Sagra (Familia Dendrobatidae). Natural History 1976, 27:1-53.	Summers K, McKeon CS: The evolutionary ecology of phytotelmata use in Neotropical poison frogs. Miscellaneous Publications, Museum of Zoology, University of Michigan 2004, 193:55-73.	Silverstone PA: A revision of the poison-arrow frogs of the genus Phyllobates Bibron in Sagra (Family Dendrobatidae). Revisión de las ranas venenosas del género Phyllobates Bibron en Sagra (Familia Dendrobatidae). Natural History 1976, 27:1-53.	Lötters S, Mutschmann F: Poison Frogs: Biology, Species & Captive Care: Edition Chimaira; 2007.	Hödl W: Reproductive diversity in Amazonian lowland frogs. Fortschritte der Zoologie 1990, 38:41-60.	Hödl W: Reproductive diversity in Amazonian lowland frogs. Fortschritte der Zoologie 1990, 38:41-60.	Silverstone PA: A revision of the poison-arrow frogs of the genus Phyllobates Bibron in Sagra (Family Dendrobatidae). Revisión de las ranas venenosas del género Phyllobates Bibron en Sagra (Familia Dendrobatidae). Natural History 1976, 27:1-53.	Daly JW, Myers CW, Whittaker N. Further classification of skin alkaloids from neotropical poison frogs (Dendrobatidae), with a general survey of toxic/noxious substances in the amphibia. Toxicon. 1987;25(10):1023-95.
Ameerega	picta	1000	1	5	2.23607	0	23.2	24.4	1.05172	Male	Male	terrestrial	Stream		3.5	7	6	3.75	7.75	11.5		Sanchez DA: Larval morphology of dart-poison frogs (Anura: Dendrobatoidea: Aromobatidae and Dendrobatidae). Zootaxa 2013, 3637(5):569-591.			Silverstone PA: A revision of the poison-arrow frogs of the genus Phyllobates Bibron in Sagra (Family Dendrobatidae). Revisión de las ranas venenosas del género Phyllobates Bibron en Sagra (Familia Dendrobatidae). Natural History 1976, 27:1-53.	Summers K, McKeon CS: The evolutionary ecology of phytotelmata use in Neotropical poison frogs. Miscellaneous Publications, Museum of Zoology, University of Michigan 2004, 193:55-73.	Silverstone PA: A revision of the poison-arrow frogs of the genus Phyllobates Bibron in Sagra (Family Dendrobatidae). Revisión de las ranas venenosas del género Phyllobates Bibron en Sagra (Familia Dendrobatidae). Natural History 1976, 27:1-53.	Schulte R: Nueva especie de rana venenosa del genero Epipedobates registrada en la Cordillera Oriental, Departamento de San Martin. (May 1989) no 63 p 41-46 1989.	Schulte R: Nueva especie de rana venenosa del genero Epipedobates registrada en la Cordillera Oriental, Departamento de San Martin. (May 1989) no 63 p 41-46 1989.		Silverstone PA: A revision of the poison-arrow frogs of the genus Phyllobates Bibron in Sagra (Family Dendrobatidae). Revisión de las ranas venenosas del género Phyllobates Bibron en Sagra (Familia Dendrobatidae). Natural History 1976, 27:1-53.	Daly JW, Myers CW, Whittaker N. Further classification of skin alkaloids from neotropical poison frogs (Dendrobatidae), with a general survey of toxic/noxious substances in the amphibia. Toxicon. 1987;25(10):1023-95.
Ameerega	pongoensis			7	2.64575	1		25.5				terrestrial																			Schulte, R. 1999. Pfeilgiftfrösche "Artenteil - Peru". INIBICO, Waiblingen, Germany.
Ameerega	pulchripecta			5	2.23607	0	22.6	26	1.15044	Male	Male	terrestrial	Stream			12.5	12.5										Lötters S, Mutschmann F: Poison Frogs: Biology, Species & Captive Care: Edition Chimaira; 2007.	Lötters S, Debold P, Henle K, Glaw F, Kneller M: Ein neuer Pfeilgiftfrosch aus der Epipedobates pictus-Gruppe vom Osthang der Cordillera Azul in Peru. Herpetofauna 1997, 19(110):25-34.			Silverstone PA: A revision of the poison-arrow frogs of the genus Phyllobates Bibron in Sagra (Family Dendrobatidae). Revisión de las ranas venenosas del género Phyllobates Bibron en Sagra (Familia Dendrobatidae). Natural History 1976, 27:1-53.
Ameerega	rubriventris			5	2.23607	0	22	24.5	1.11364		Male	terrestrial	Stream			9	9	3.8	7.5	11.3		Lötters S, Debold P, Henle K, Glaw F, Kneller M: Ein neuer Pfeilgiftfrosch aus der Epipedobates pictus-Gruppe vom Osthang der Cordillera Azul in Peru. Herpetofauna 1997, 19(110):25-34.			Lötters S, Debold P, Henle K, Glaw F, Kneller M: Ein neuer Pfeilgiftfrosch aus der Epipedobates pictus-Gruppe vom Osthang der Cordillera Azul in Peru. Herpetofauna 1997, 19(110):25-34.	Lötters S, Debold P, Henle K, Glaw F, Kneller M: Ein neuer Pfeilgiftfrosch aus der Epipedobates pictus-Gruppe vom Osthang der Cordillera Azul in Peru. Herpetofauna 1997, 19(110):25-34.	Schulte R, Hauck K: Pfeilgiftfrösche" Artenteil-Peru": Nikola Verlag; 1999.	Lötters S, Debold P, Henle K, Glaw F, Kneller M: Ein neuer Pfeilgiftfrosch aus der Epipedobates pictus-Gruppe vom Osthang der Cordillera Azul in Peru. Herpetofauna 1997, 19(110):25-34.			Lötters S, Mutschmann F: Poison Frogs: Biology, Species & Captive Care: Edition Chimaira; 2007.
Ameerega	shihuemoy			6	2.44949	1	20.8667	23.85	1.14297	Male	Male	terrestrial	Stream	23.5		23.5	10	6	10.9	16.9		Serrano-Rojas SJ, Whitworth A, Villacampa J, Von May R, Gutierrez RC, Padial JM, Chaparro JC: A new species of poison-dart frog (Anura: Dendrobatidae) from Manu province, Amazon region of southeastern Peru, with notes on its natural history, bioacoustics, phylogenetics, and recommended conservation status. Zootaxa 2017, 4221(1):71-94.									Serrano-Rojas SJ, Whitworth A, Villacampa J, Von May R, Gutierrez RC, Padial JM, Chaparro JC: A new species of poison-dart frog (Anura: Dendrobatidae) from Manu province, Amazon region of southeastern Peru, with notes on its natural history, bioacoustics, phylogenetics, and recommended conservation status. Zootaxa 2017, 4221(1):71-94.
Ameerega	silverstonei	1000	1	6	2.44949	1	35.85	41.83	1.16681	Male	Male	terrestrial	Stream		2	30	16	4.52	7.9	12.42		Myers CW, CW M, JW D: A name for the poison frog of Cordillera Azul, eastern Peru, with notes on its biology and skin toxins (Dendrobatidae). 1979.			Myers CW, CW M, JW D: A name for the poison frog of Cordillera Azul, eastern Peru, with notes on its biology and skin toxins (Dendrobatidae). 1979.	Myers CW, CW M, JW D: A name for the poison frog of Cordillera Azul, eastern Peru, with notes on its biology and skin toxins (Dendrobatidae). 1979.	Myers CW, CW M, JW D: A name for the poison frog of Cordillera Azul, eastern Peru, with notes on its biology and skin toxins (Dendrobatidae). 1979.	Zimmermann H: Conservation studies on the ‘dart‐poison’frogs Dendrobatidae in the field and in captivity. International Zoo Yearbook 1989, 28(1):31-44.	Summers K, Sea McKeon C, Heying H: The evolution of parental care and egg size: a comparative analysis in frogs. Proceedings of the Royal Society B: Biological Sciences 2006, 273(1587):687-692.			Daly JW, Myers CW, Whittaker N. Further classification of skin alkaloids from neotropical poison frogs (Dendrobatidae), with a general survey of toxic/noxious substances in the amphibia. Toxicon. 1987;25(10):1023-95.
Ameerega	simulans			5	2.23607	0	21.12	24.84	1.17614			terrestrial																			Myers CW, Rodríguez LO, Icochea J: Epipedobates simulans, a new cryptic species of poison frog from southeastern Peru, with notes on E. macero and E. petersi (Dendrobatidae). American Museum novitates; no. 3238. 1998.
Ameerega	smaragdina			7	2.64575	1	26.5	30	1.13208	Male	Male	terrestrial	Stream				7	5	9.75	14.75		Sanchez DA: Larval morphology of dart-poison frogs (Anura: Dendrobatoidea: Aromobatidae and Dendrobatidae). Zootaxa 2013, 3637(5):569-591.			Silverstone PA: A revision of the poison-arrow frogs of the genus Phyllobates Bibron in Sagra (Family Dendrobatidae). Revisión de las ranas venenosas del género Phyllobates Bibron en Sagra (Familia Dendrobatidae). Natural History 1976, 27:1-53.	Silverstone PA: A revision of the poison-arrow frogs of the genus Phyllobates Bibron in Sagra (Family Dendrobatidae). Revisión de las ranas venenosas del género Phyllobates Bibron en Sagra (Familia Dendrobatidae). Natural History 1976, 27:1-53.	Silverstone PA: A revision of the poison-arrow frogs of the genus Phyllobates Bibron in Sagra (Family Dendrobatidae). Revisión de las ranas venenosas del género Phyllobates Bibron en Sagra (Familia Dendrobatidae). Natural History 1976, 27:1-53.				Silverstone PA: A revision of the poison-arrow frogs of the genus Phyllobates Bibron in Sagra (Family Dendrobatidae). Revisión de las ranas venenosas del género Phyllobates Bibron en Sagra (Familia Dendrobatidae). Natural History 1976, 27:1-53.
Ameerega	trivittata	1500	1	6	2.44949	1	37.4	43.6	1.16578	Male	Male	terrestrial	Stream	32.5	3	38.4	33.5	4.75	10.5	15.25		Sanchez DA: Larval morphology of dart-poison frogs (Anura: Dendrobatoidea: Aromobatidae and Dendrobatidae). Zootaxa 2013, 3637(5):569-591.			Silverstone, P. A. 1976. A revision of the poison-arrow frogs of the genus Phyllobates Bibron in Sagra (Family Dendrobatidae). Nat Hist Mus LA Co Sci Bull. 27:1-53.	Silverstone PA: A revision of the poison-arrow frogs of the genus Phyllobates Bibron in Sagra (Family Dendrobatidae). Revisión de las ranas venenosas del género Phyllobates Bibron en Sagra (Familia Dendrobatidae). Natural History 1976, 27:1-53.	Aichinger M: Tadpole transport in relation to rainfall, fecundity and body size in five species of poison-dart frogs from Amazonian Peru. Amphibia-Reptilia 1991, 12(1):49-55.	Aichinger M: Tadpole transport in relation to rainfall, fecundity and body size in five species of poison-dart frogs from Amazonian Peru. Amphibia-Reptilia 1991, 12(1):49-55.	Hödl W: Reproductive diversity in Amazonian lowland frogs. Fortschritte der Zoologie 1990, 38:41-60.	Hödl W: Reproductive diversity in Amazonian lowland frogs. Fortschritte der Zoologie 1990, 38:41-60.	Silverstone PA: A revision of the poison-arrow frogs of the genus Phyllobates Bibron in Sagra (Family Dendrobatidae). Revisión de las ranas venenosas del género Phyllobates Bibron en Sagra (Familia Dendrobatidae). Natural History 1976, 27:1-53.	Daly JW, Myers CW, Whittaker N. Further classification of skin alkaloids from neotropical poison frogs (Dendrobatidae), with a general survey of toxic/noxious substances in the amphibia. Toxicon. 1987;25(10):1023-95.
Ameerega	yoshina			8	2.82843	1		31.45	1.51202			terrestrial																			Brown JL, Twomey E: Complicated histories: three new species of poison frogs of the genus Ameerega (Anura: Dendrobatidae) from north-central Peru. Zootaxa 2009, 2049(1):1-38.
Ameerega	yungicola			5	2.23607	0	23.15					terrestrial																			Lötters S, Schmitz A, Reichle S: A new cryptic species of poison frog from the Bolivian Yungas. Herpetozoa 2005, 18:115-124.
Anomaloglossus	apiau			3	1.73205	0	17.1	20.2	1.18129			riparian																			Fouquet A, Souza SM, Nunes PMS, Kok PJ, Curcio FF, De Carvalho CM, Grant T, Rodrigues MT: Two new endangered species of Anomaloglossus (Anura: Aromobatidae) from Roraima state, northern Brazil. Zootaxa 2015, 3926(2):191-210.
Anomaloglossus	baeobatrachus			2	1.41421	0	16.5	16.5	1		Male	terrestrial	Stream				10					Boistel R, De Massary J-C: Les amphibiens vénéneux de la famille des dendrobatidés. Le Courrier de la Nature 1999, 176:34-37.
Anomaloglossus	beebei			7	2.64575	1	15.5	17.8	1.14839		Male	terrestrial	Phytotelmata	3	2.1	4	1.5	6	10	16		Kok PJ, MacCulloch RD, Gaucher P, Poelman EH, Bourne GR, Lathrop A, Lenglet GL: A new species of Colostethus (Anura, Dendrobatidae) from French Guiana with a redescription of Colostethus beebei (Noble, 1923) from its type locality. Phyllomedusa: Journal of Herpetology 2006, 5(1):43-66.
Anomaloglossus	blanci						16.88	17.9	1.06043		Male	riparian																			ANTOINE F, VACHER JP, COURTOIS EA, VILLETTE B, REIZINE H, GAUCHER F, JAIRAM R, OUBOTER P, KOK PJR:On the brink of extinction: two new species of Anomaloglossus from French Guiana and amended definitions of Anomaloglossus degranvillei and A. surinamensis (Anura: Aromobatidae). Zootaxa 2018, 4379(1): 001-023.
Anomaloglossus	degranvillei			2	1.41421	0	16.85	19.67	1.16736			riparian										LESCURE J: Contribution à l'étude des amphibiens de Guyane française. VI. Liste préliminaire des anoures. 1976.				Summers K, McKeon CS: The evolutionary ecology of phytotelmata use in Neotropical poison frogs. Miscellaneous Publications, Museum of Zoology, University of Michigan 2004, 193:55-73.					Edwards SR: A phenetic analysis of the genus Colostethus (Anura: Dendrobatidae). University of Kansas; 1974.
Anomaloglossus	dewynteri						19.9				Male	riparian					6									Antoine F, Vacher J, Courtois EA, Villette B, Reizine H, Gaucher P, et al. On the brink of extinction: two new species of Anomaloglossus from French Guiana and amended definitions of Anomaloglossus degranvillei and A. surinamensis (Anura: Aromobatidae). Zootaxa. 2018;4379(1):001-23.					Antoine F, Vacher J, Courtois EA, Villette B, Reizine H, Gaucher P, et al. On the brink of extinction: two new species of Anomaloglossus from French Guiana and amended definitions of Anomaloglossus degranvillei and A. surinamensis (Anura: Aromobatidae). Zootaxa. 2018;4379(1):001-23.
Anomaloglossus	kaiei			3	1.73205	0	17.4	18.9	1.08621		Male	terrestrial	Phytotelmata		4	6	1	3.82	6.42	10.24		Sanchez DA: Larval morphology of dart-poison frogs (Anura: Dendrobatoidea: Aromobatidae and Dendrobatidae). Zootaxa 2013, 3637(5):569-591.			Grant T, Frost DR, Caldwell JP, Gagliardo R, Haddad CF, Kok PJ, Means DB, Noonan BP, Schargel WE, Wheeler WC: Phylogenetic systematics of dart-poison frogs and their relatives (Amphibia: Athesphatanura: Dendrobatidae). Bulletin of the American Museum of natural History 2006, 2006(299):1-262.	Kok, P. J. R., H. Sambhu, I. Roopsind, G. L. Lenglet, and G. R. Bourne. 2006. A new species of Colostethus (Anura : Dendrobatidae) with maternal care from Kaieteur National Park, Guyana. Zootaxa:35-61.	Kok, P. J. R., H. Sambhu, I. Roopsind, G. L. Lenglet, and G. R. Bourne. 2006. A new species of Colostethus (Anura : Dendrobatidae) with maternal care from Kaieteur National Park, Guyana. Zootaxa:35-61.	Kok, P. J. R., H. Sambhu, I. Roopsind, G. L. Lenglet, and G. R. Bourne. 2006. A new species of Colostethus (Anura : Dendrobatidae) with maternal care from Kaieteur National Park, Guyana. Zootaxa:35-61.	Kok, P. J. R., H. Sambhu, I. Roopsind, G. L. Lenglet, and G. R. Bourne. 2006. A new species of Colostethus (Anura : Dendrobatidae) with maternal care from Kaieteur National Park, Guyana. Zootaxa:35-61.		Kok, P. J. R., H. Sambhu, I. Roopsind, G. L. Lenglet, and G. R. Bourne. 2006. A new species of Colostethus (Anura : Dendrobatidae) with maternal care from Kaieteur National Park, Guyana. Zootaxa:35-61.
Anomaloglossus	leopardus			4	2	0	18.7857					riparian										Vacher JP, Kok PJ, Rodrigues MT, Lima JD, Lorenzini A, Martinez Q, and Dewynter M. Cryptic diversity in Amazonian frogs: Integrative taxonomy of the genus Anomaloglossus (Amphibia: Anura: Aromobatidae) reveals a unique case of diversification within the Guiana Shield. Molecular Phylogenetics and Evolution, 2017, 112, 158-173.	Ouboter PE, Jairam R: Amphibians of Suriname: Brill; 2012.							Ouboter PE, Jairam R. Amphibians of Suriname: Brill; 2012.
Anomaloglossus	megacephalus			1	1	0		27.8333				terrestrial	Stream					5.46	14.04	19.5		Sanchez DA: Larval morphology of dart-poison frogs (Anura: Dendrobatoidea: Aromobatidae and Dendrobatidae). Zootaxa 2013, 3637(5):569-591.			MacCulloch RD, Lathrop A: Herpetofauna of Mount Ayanganna, Guyana: Results of the Royal Ontario Museum Ayanganna Expedition 2000: Royal Ontario Museum; 2009.	MacCulloch, R. D., and A. Lathrop. 2009. Herpetofauna of Mount Ayanganna, Guyana. Results of the Royal Ontario Museum Ayanganna Expedition 2000. Royal Ontario Museum Science Contributions 4:1-36.					Kok PJ, Macculloch RD, Lathrop A, Willaert B, Bossuyt F: A new species of Anomaloglossus (Anura: Aromobatidae) from the Pakaraima Mountains of Guyana. Zootaxa 2010, 2660(1):18-32.
Anomaloglossus	praderioi			2	1.41421	0	21.2	22.7	1.07075		Male	riparian	Stream				5	5.2	11	16.1		Sanchez DA: Larval morphology of dart-poison frogs (Anura: Dendrobatoidea: Aromobatidae and Dendrobatidae). Zootaxa 2013, 3637(5):569-591.			Kok PJ: A redescription of Anomaloglossus praderioi (La Marca, 1998)(Anura: Aromobatidae: Anomaloglossinae), with description of its tadpole and call. Papéis Avulsos de Zoologia 2010, 50(4):51-68.	Kok PJ: A redescription of Anomaloglossus praderioi (La Marca, 1998)(Anura: Aromobatidae: Anomaloglossinae), with description of its tadpole and call. Papéis Avulsos de Zoologia 2010, 50(4):51-68.	Kok, P. J. R. 2010. A redescription of Anomaloglossus praderioi (La Marca, 1998) (Anura: Aromobatidae: Anomaloglossinae), with description of its tadpole and call. Papeis Avulsos de Zoologia (Sao Paulo) 50:51-68.				Kok PJ: A redescription of Anomaloglossus praderioi (La Marca, 1998)(Anura: Aromobatidae: Anomaloglossinae), with description of its tadpole and call. Papéis Avulsos de Zoologia 2010, 50(4):51-68.
Anomaloglossus	roraima			1	1	0	17.75	18	1.01408			terrestrial	Phytotelmata	5		5		7	11.9	18.9		. Kok, PJ, Willaert B, Means DB: A new diagnosis and description of Anomaloglossus roraima (La Marca, 1998)(Anura: Aromobatidae: Anomaloglossinae), with description of its tadpole and call. South American Journal of Herpetology 2013, 8(1):29-45.			. Kok, PJ, Willaert B, Means DB: A new diagnosis and description of Anomaloglossus roraima (La Marca, 1998)(Anura: Aromobatidae: Anomaloglossinae), with description of its tadpole and call. South American Journal of Herpetology 2013, 8(1):29-45.						La Marca E: Ranas del género Colostethus (Amphibia: Anura; Dendrobatidae) de la Guayana venezolana, con la descripción de siete especies nuevas: Asociación Amigos de Doñana; 1996.
Anomaloglossus	rufulus			1	1	0	21.1	23.4	1.109			terrestrial																			Barrio-Amorós CL, Santos JC: Redescription and generic assignation of Dendrobates rufulus Gorzula, 1990 (Anura: Dendrobatidae) from the Chimantá Massif, Venezuela. Salamandra 2011, 47(3):155-160.
Anomaloglossus	stepheni			2	1.41421	0	16.6	17.1	1.03012	Male	Male	terrestrial			2.3	3.57	0					Juncá FA, Altig R, Gascon C: Breeding biology of Colostethus stepheni, a dendrobatid frog with a nontransported nidicolous tadpole. Copeia 1994:747-750.				Summers K, McKeon CS: The evolutionary ecology of phytotelmata use in Neotropical poison frogs. Miscellaneous Publications, Museum of Zoology, University of Michigan 2004, 193:55-73.	Juncá FA: Parental care and egg mortality in Colostethus stepheni. Journal of Herpetology 1996, 30(2):292-294.	Juncá FA: Parental care and egg mortality in Colostethus stepheni. Journal of Herpetology 1996, 30(2):292-294.	Juncá FA: Parental care and egg mortality in Colostethus stepheni. Journal of Herpetology 1996, 30(2):292-294.		Juncá FA: Parental care and egg mortality in Colostethus stepheni. Journal of Herpetology 1996, 30(2):292-294.
Anomaloglossus	surinamensis			2	1.41421	0	14.9333				Male	terrestrial				2														Vacher JP, Kok PJ, Rodrigues MT, Lima JD, Lorenzini A, Martinez Q, and Dewynter M. Cryptic diversity in Amazonian frogs: Integrative taxonomy of the genus Anomaloglossus (Amphibia: Anura: Aromobatidae) reveals a unique case of diversification within the Guiana Shield. Molecular Phylogenetics and Evolution, 2017, 112, 158-173.	Ouboter PE, Jairam R: Amphibians of Suriname: Brill; 2012.
Anomaloglossus	tamacuarensis			1	1	0	21.9	24.9	1.13699			riparian	Stream					6.2	10.65	16.85		Sanchez DA: Larval morphology of dart-poison frogs (Anura: Dendrobatoidea: Aromobatidae and Dendrobatidae). Zootaxa 2013, 3637(5):569-591.			Myers CW, Donnelly MA: A tepui herpetofauna on a granitic mountain (Tamacuari) in the borderland between Venezuela and Brazil: report from the Phipps Tapirapecó Expedition. American Museum novitates; no. 3213. 1997.	Myers CW, Donnelly MA: A tepui herpetofauna on a granitic mountain (Tamacuari) in the borderland between Venezuela and Brazil: report from the Phipps Tapirapecó Expedition. American Museum novitates; no. 3213. 1997.					Myers CW, Donnelly MA: A tepui herpetofauna on a granitic mountain (Tamacuari) in the borderland between Venezuela and Brazil: report from the Phipps Tapirapecó Expedition. American Museum novitates; no. 3213. 1997.
Anomaloglossus	tepuyensis			0	0	0	22.47	25.58	1.13841			terrestrial	Stream		2			8.01	12.97	20.98		Sanchez DA: Larval morphology of dart-poison frogs (Anura: Dendrobatoidea: Aromobatidae and Dendrobatidae). Zootaxa 2013, 3637(5):569-591.							La Marca E: Ranas del género Colostethus (Amphibia: Anura; Dendrobatidae) de la Guayana venezolana, con la descripción de siete especies nuevas: Asociación Amigos de Doñana; 1996.		Myers CW, Donnelly MA: The summit herpetofauna of Auyantepui, Venezuela: report from the Robert G. Goelet American Museum–Terramar Expedition. Bulletin of the American Museum of Natural History 2008, 2008(308):1-147.
Anomaloglossus	verbeeksnyderorum			3	1.73205	0	18.8	19.3	1.0266			terrestrial																			Barrio-Amoros CL, Santos JC, Jovanovic O: A new dendrobatid frog (Anura: Dendrobatidae: Anomaloglossus) from the Orinoquian rainforest, southern Venezuela. Zootaxa 2010, 2413(1):37-50.
Anomaloglossus	wothuja			3	1.73205	0	20	21.4	1.07		Male	riparian	Stream			7	2					Sanchez DA: Larval morphology of dart-poison frogs (Anura: Dendrobatoidea: Aromobatidae and Dendrobatidae). Zootaxa 2013, 3637(5):569-591.				Barrio-Amorós CL, Fuentes O, Rivas G: Two new species of Colostethus (Anura: Dendrobatidae) from the Venezuelan Guayana. Salamandra 2004, 40(3/4):183-200.	Barrio-Amorós CL, Fuentes O, Rivas G: Two new species of Colostethus (Anura: Dendrobatidae) from the Venezuelan Guayana. Salamandra 2004, 40(3/4):183-200.	Barrio-Amorós CL, Fuentes O, Rivas G: Two new species of Colostethus (Anura: Dendrobatidae) from the Venezuelan Guayana. Salamandra 2004, 40(3/4):183-200.			Barrio-Amorós CL, Fuentes O, Rivas G: Two new species of Colostethus (Anura: Dendrobatidae) from the Venezuelan Guayana. Salamandra 2004, 40(3/4):183-200.
Aromobates	alboguttatus	0	0	1	1	0	21.9	24.2	1.10502			riparian	Stream									Sanchez DA: Larval morphology of dart-poison frogs (Anura: Dendrobatoidea: Aromobatidae and Dendrobatidae). Zootaxa 2013, 3637(5):569-591.				Mijares-Urrutia A, La Marca E: Tadpoles of the genus Nephelobates La Marca 1994 (Amphibia Anura Dendrobatidae), from Venezuela. Tropical Zoology 1997, 10(1):133-142.					Barrio-Amorós CL, Santos JC: A phylogeny for Aromobates (Anura: Dendrobatidae) with description of three new species from the Andes of Venezuela, taxonomic comments on Aromobates saltuensis, A. inflexus, and notes on the conservation status of the genus. Zootaxa 2012, 3422(1):1-31.	Daly et al. 1993. The Alakaloids: Chemistry and Pharmacology (ed G.A. Cordell). Volume 43
Aromobates	cannatellai			4	2	0	22.6	27.4	1.21239			riparian																			Barrio-Amorós CL, Santos JC: A phylogeny for Aromobates (Anura: Dendrobatidae) with description of three new species from the Andes of Venezuela, taxonomic comments on Aromobates saltuensis, A. inflexus, and notes on the conservation status of the genus. Zootaxa 2012, 3422(1):1-31.
Aromobates	ericksonae			4	2	0	21.9	24.2	1.10502			riparian																			Barrio-Amorós CL, Santos JC: A phylogeny for Aromobates (Anura: Dendrobatidae) with description of three new species from the Andes of Venezuela, taxonomic comments on Aromobates saltuensis, A. inflexus, and notes on the conservation status of the genus. Zootaxa 2012, 3422(1):1-31.
Aromobates	meridensis			1	1	0	27.8	28.8	1.03597			riparian	Stream									Edwards SR: A phenetic analysis of the genus Colostethus (Anura: Dendrobatidae). University of Kansas; 1974.				Mijares-Urrutia A, La Marca E: Tadpoles of the genus Nephelobates La Marca 1994 (Amphibia Anura Dendrobatidae), from Venezuela. Tropical Zoology 1997, 10(1):133-142.					Barrio-Amorós CL, Romero E, Infante E: The critically endangered Venezuelan dendrobatid frog Aromobates meridensis (Amphibia: Anura): Redescription, natural history and conservation. 2010.
Aromobates	molinarii			3	1.73205	0	24.9	27.3	1.09639			riparian			1.5							Sanchez DA: Larval morphology of dart-poison frogs (Anura: Dendrobatoidea: Aromobatidae and Dendrobatidae). Zootaxa 2013, 3637(5):569-591.									La Marca E. A new species of Colostethus (Anura: Dendrobatidae) from the Cordillera de Mrida, northern Andes, South America. 1985.
Aromobates	nocturnus	0	0	0	0	0	48.55	57.49	1.18414			riparian	Stream									Sanchez DA: Larval morphology of dart-poison frogs (Anura: Dendrobatoidea: Aromobatidae and Dendrobatidae). Zootaxa 2013, 3637(5):569-591.				Myers CW, Paolillo O A, Daly JW: Discovery of a defensively malodorous and nocturnal frog in the family Dendrobatidae: phylogenetic significance of a new genus and species from the Venezuelan Andes. American Museum novitates; no. 3002. 1991.					Myers CW, Paolillo O A, Daly JW: Discovery of a defensively malodorous and nocturnal frog in the family Dendrobatidae: phylogenetic significance of a new genus and species from the Venezuelan Andes. American Museum novitates; no. 3002. 1991.	Daly et al. 1993. The Alakaloids: Chemistry and Pharmacology (ed G.A. Cordell). Volume 43
Aromobates	ornatissimus			2	1.41421	0	22	24.8	1.12727			riparian																			Barrio-Amoros CL, Rivero R, Santos JC: A new striking dendrobatid frog (Dendrobatidae: Aromobatinae, Aromobates) from the Venezuelan Andes. Zootaxa 2011, 3063(1):39-52.
Aromobates	saltuensis			5	2.23607	0	22.6	25.5	1.12832			riparian	Stream													Observation					Barrio-Amorós CL, Santos JC: A phylogeny for Aromobates (Anura: Dendrobatidae) with description of three new species from the Andes of Venezuela, taxonomic comments on Aromobates saltuensis, A. inflexus, and notes on the conservation status of the genus. Zootaxa 2012, 3422(1):1-31.
Aromobates	tokuko			1	1	0	22.6	25.5	1.12832			riparian																		Rojas-Runjaic FJ, Infante-Rivero EE, Barrio-Amoros CL: A new frog of the genus Aromobates (Anura, Dendrobatidae) from Sierra de Perijá, Venezuela. Zootaxa 2011, 2919(1):37-50.
Aromobates	zippeli			4	2	0	20.6	23.5	1.14078			riparian																			Barrio-Amorós CL, Santos JC: A phylogeny for Aromobates (Anura: Dendrobatidae) with description of three new species from the Andes of Venezuela, taxonomic comments on Aromobates saltuensis, A. inflexus, and notes on the conservation status of the genus. Zootaxa 2012, 3422(1):1-31.
Colostethus	imbricolus	0	0	3	1.73205	0		28.5				riparian										Sanchez DA: Larval morphology of dart-poison frogs (Anura: Dendrobatoidea: Aromobatidae and Dendrobatidae). Zootaxa 2013, 3637(5):569-591.									Silverstone PA, PA S: Two new species of Colostethus (Amphibia: Anura: Dendrobatidae) from Colombia. 1975.	Daly JW, Gusovsky F, Myers CW, Yotsu-Yamashita M, Yasumoto T. First occurrence of tetrodotoxin in a dendrobatid frog (Colostethus inguinalis), with further reports for the bufonid genus Atelopus. Toxicon. 1994;32(3):279-85.
Colostethus	inguinalis			4	2	0	24.34	25.94	1.06574			riparian			1.8														Grant T: On the identities of Colostethus inguinalis (Cope, 1868) and C. panamensis (Dunn, 1933), with comments on C. latinasus (Cope, 1863)(Anura: Dendrobatidae). American museum novitates 2004, 2004(3444):1-24.		Grant T: On the identities of Colostethus inguinalis (Cope, 1868) and C. panamensis (Dunn, 1933), with comments on C. latinasus (Cope, 1863)(Anura: Dendrobatidae). American museum novitates 2004, 2004(3444):1-24.
Colostethus	latinasus			2	1.41421	0	31.72	29.995	0.945618			terrestrial																			Ibañez RD, Griffith EJ, Lips KR, & Crawford AJ. Altitudinal distribution and advertisement call of Colostethus latinasus (Amphibia: Dendrobatidae), endemic species from eastern Panama and type species of Colostethus, with a molecular assessment of similar sympatric species. Zootaxa 2017, 4254(1), 91-101.
Colostethus	panamansis	10	1	5	2.23607	0	23.96	26.84	1.1202	Female	Female	riparian	Stream		1.6	25	25.75	4.7	8.28113	12.9811		Sanchez DA: Larval morphology of dart-poison frogs (Anura: Dendrobatoidea: Aromobatidae and Dendrobatidae). Zootaxa 2013, 3637(5):569-591.				Summers K, McKeon CS: The evolutionary ecology of phytotelmata use in Neotropical poison frogs. Miscellaneous Publications, Museum of Zoology, University of Michigan 2004, 193:55-73.	Wells KD: Evidence for growth of tadpoles during parental transport in Colostethus inguinalis. Journal of Herpetology 1980, 14(4):428-430.	Heselhaus R: Pfeilgiftfrösche: Ulmer; 1988.	Grant T: On the identities of Colostethus inguinalis (Cope, 1868) and C. panamensis (Dunn, 1933), with comments on C. latinasus (Cope, 1863)(Anura: Dendrobatidae). American museum novitates 2004, 2004(3444):1-24.		Grant T: On the identities of Colostethus inguinalis (Cope, 1868) and C. panamensis (Dunn, 1933), with comments on C. latinasus (Cope, 1863)(Anura: Dendrobatidae). American museum novitates 2004, 2004(3444):1-24.	Daly JW, Gusovsky F, Myers CW, Yotsu-Yamashita M, Yasumoto T. First occurrence of tetrodotoxin in a dendrobatid frog (Colostethus inguinalis), with further reports for the bufonid genus Atelopus. Toxicon. 1994;32(3):279-85.
Colostethus	pratti	0	0	3	1.73205	0	19.3463	21.1492	1.0932	Female	Female	terrestrial	Stream				12.5	3.98	8.45	12.43		Savage JM: The dendrobatid frogs of Central America. Copeia 1968:745-776.			measured AMNH 107171-107173	Summers K, McKeon CS: The evolutionary ecology of phytotelmata use in Neotropical poison frogs. Miscellaneous Publications, Museum of Zoology, University of Michigan 2004, 193:55-73.	Savage JM: The dendrobatid frogs of Central America. Copeia 1968:745-776.				Smithsonian measurements	Daly JW, Witkop B. The venoms of amphibians. Memorias do Instituto Butantan. 1966;33(2):425.
Colostethus	prattiLIKE			2	1.41421	0						terrestrial
Colostethus	ruthveni			4	2	0	19.7	21.3	1.08122		Male	terrestrial	Stream				8.25	4	8	12		Sanchez DA: Larval morphology of dart-poison frogs (Anura: Dendrobatoidea: Aromobatidae and Dendrobatidae). Zootaxa 2013, 3637(5):569-591.			Kaplan M: A new species of Colostethus from the Sierra Nevada de Santa Marta (Colombia) with comments on intergeneric relationships within the Dendrobatidae. Journal of Herpetology 1997:369-375.	Ruthven AG, Gaige HT: The breeding habits of Prostherapis subpunctatus Cope. 1915.	Ruthven AG, Gaige HT: The breeding habits of Prostherapis subpunctatus Cope. 1915.				Kaplan M: A new species of Colostethus from the Sierra Nevada de Santa Marta (Colombia) with comments on intergeneric relationships within the Dendrobatidae. Journal of Herpetology 1997:369-375.
Dendrobates	altobueyensis	1500	1	6	2.44949	1	15.5	17	1.09677		Male						1										Brown JL, Twomey E, Amezquita A, De Souza MB, Caldwell JP, Loetters S, Von May R, Melo-Sampaio PR, Mejia-Vargas D, Perez-Pena P: A taxonomic revision of the Neotropical poison frog genus Ranitomeya (Amphibia: Dendrobatidae). Zootaxa 2011, 3083(1):1-120.				Silverstone PA: A revision of the poison-arrow frogs of the genus Dendrobates Wagler. Revisión de las ranas venenosas del género Dendrobates Wagler. Natural history 1975, 21:1-55.	Daly JW, Myers CW, Whittaker N. Further classification of skin alkaloids from neotropical poison frogs (Dendrobatidae), with a general survey of toxic/noxious substances in the amphibia. Toxicon. 1987;25(10):1023-95.
Dendrobates	amazonicus			8	2.82843	1	16.19	17.25	1.06547	Male	Male	terrestrial	Phytotelmata	6.5	1.75	2.6	1	9.2	7.4	16.6	1	Brown JL, Twomey E, Amezquita A, De Souza MB, Caldwell JP, Loetters S, Von May R, Melo-Sampaio PR, Mejia-Vargas D, Perez-Pena P: A taxonomic revision of the Neotropical poison frog genus Ranitomeya (Amphibia: Dendrobatidae). Zootaxa 2011, 3083(1):1-120.				Brown JL, Twomey E, Amezquita A, De Souza MB, Caldwell JP, Loetters S, Von May R, Melo-Sampaio PR, Mejia-Vargas D, Perez-Pena P: A taxonomic revision of the Neotropical poison frog genus Ranitomeya (Amphibia: Dendrobatidae). Zootaxa 2011, 3083(1):1-120.	Brown JL, Twomey E, Amezquita A, De Souza MB, Caldwell JP, Loetters S, Von May R, Melo-Sampaio PR, Mejia-Vargas D, Perez-Pena P: A taxonomic revision of the Neotropical poison frog genus Ranitomeya (Amphibia: Dendrobatidae). Zootaxa 2011, 3083(1):1-120.	Poelman EH, Dicke M: Offering offspring as food to cannibals: oviposition strategies of Amazonian poison frogs (Dendrobates ventrimaculatus). Evolutionary Ecology 2007, 21(2):215-227.	Zimmermann H, Zimmermann E: Durch Nachzucht erhalten: Baumsteigerfrösche. Dendrobates quinquevittatus und D reticulatus Aquarien Magazin 1984, 18:35-41.		Poelman EH, Dicke M: Space use of Amazonian poison frogs: testing the reproductive resource defense hypothesis. Journal of Herpetology 2008, 42(2):270-278.
Dendrobates	anchicayensis											terrestrial	Phytotelmata									POSSO-TERRANOVA A, ANDRÉS J:Multivariate species boundaries and conservation of harlequin poison frogs. Molecular Ecology 2018, 27:3432-3451.									POSSO-TERRANOVA A, ANDRÉS J:Multivariate species boundaries and conservation of harlequin poison frogs. Molecular Ecology 2018, 27:3432-3451.
Dendrobates	andresi											terrestrial	Phytotelmata									POSSO-TERRANOVA A, ANDRÉS J:Multivariate species boundaries and conservation of harlequin poison frogs. Molecular Ecology 2018, 27:3432-3451.									POSSO-TERRANOVA A, ANDRÉS J:Multivariate species boundaries and conservation of harlequin poison frogs. Molecular Ecology 2018, 27:3432-3451.
Dendrobates	arboreus	1500	1	6	2.44949	1	20.91	21.26	1.01674	Female	Female	terrestrial	Phytotelmata			5	1	3	6.6	9.6		Sanchez DA: Larval morphology of dart-poison frogs (Anura: Dendrobatoidea: Aromobatidae and Dendrobatidae). Zootaxa 2013, 3637(5):569-591.			Myers CW, Daly JW, Martínez V: An arboreal poison frog (Dendrobates) from western Panama. In.: American Museum of Natural History; 1984.	Myers CW, Daly JW, Martínez V: An arboreal poison frog (Dendrobates) from western Panama. In.: American Museum of Natural History; 1984.	Lötters S, Mutschmann F: Poison Frogs: Biology, Species & Captive Care: Edition Chimaira; 2007.	Myers CW, Daly JW, Martínez V: An arboreal poison frog (Dendrobates) from western Panama. In.: American Museum of Natural History; 1984.			Myers CW, Daly JW, Martínez V: An arboreal poison frog (Dendrobates) from western Panama. In.: American Museum of Natural History; 1984.	Daly JW, Myers CW, Whittaker N. Further classification of skin alkaloids from neotropical poison frogs (Dendrobatidae), with a general survey of toxic/noxious substances in the amphibia. Toxicon. 1987;25(10):1023-95.
Dendrobates	auratus	1500	1	6	2.44949	1	30.7	33.9	1.10423	Male	Male	terrestrial	Phytotelmata	9	2.35	7	2	6	9	15	1	Sanchez DA: Larval morphology of dart-poison frogs (Anura: Dendrobatoidea: Aromobatidae and Dendrobatidae). Zootaxa 2013, 3637(5):569-591.			Silverstone PA: A revision of the poison-arrow frogs of the genus Dendrobates Wagler. Revisión de las ranas venenosas del género Dendrobates Wagler. Natural history 1975, 21:1-55.	Summers K, McKeon CS: The evolutionary ecology of phytotelmata use in Neotropical poison frogs. Miscellaneous Publications, Museum of Zoology, University of Michigan 2004, 193:55-73.	Lötters S, Mutschmann F: Poison Frogs: Biology, Species & Captive Care: Edition Chimaira; 2007.	Grow D: Reproduction of Dendrobates auratus at the SCZ. Kansas Herpetological Society Newsletter 1977, 17:9-12.	Summers K, McKeon CS: The evolutionary ecology of phytotelmata use in Neotropical poison frogs. Miscellaneous Publications, Museum of Zoology, University of Michigan 2004, 193:55-73.	Grow D: Reproduction of Dendrobates auratus at the SCZ. Kansas Herpetological Society Newsletter 1977, 17:9-12.	Silverstone PA: A revision of the poison-arrow frogs of the genus Dendrobates Wagler. Revisión de las ranas venenosas del género Dendrobates Wagler. Natural history 1975, 21:1-55.	Daly JW, Myers CW, Whittaker N. Further classification of skin alkaloids from neotropical poison frogs (Dendrobatidae), with a general survey of toxic/noxious substances in the amphibia. Toxicon. 1987;25(10):1023-95.
Dendrobates	benedictus			6	2.44949	1	16.5333	18.4	1.1129	Male	Male	terrestrial	Phytotelmata	5		5	1					Brown JL, Twomey E, Amezquita A, De Souza MB, Caldwell JP, Loetters S, Von May R, Melo-Sampaio PR, Mejia-Vargas D, Perez-Pena P: A taxonomic revision of the Neotropical poison frog genus Ranitomeya (Amphibia: Dendrobatidae). Zootaxa 2011, 3083(1):1-120.				Brown JL, Twomey E, Amezquita A, De Souza MB, Caldwell JP, Loetters S, Von May R, Melo-Sampaio PR, Mejia-Vargas D, Perez-Pena P: A taxonomic revision of the Neotropical poison frog genus Ranitomeya (Amphibia: Dendrobatidae). Zootaxa 2011, 3083(1):1-120.	Brown JL, Twomey E, Amezquita A, De Souza MB, Caldwell JP, Loetters S, Von May R, Melo-Sampaio PR, Mejia-Vargas D, Perez-Pena P: A taxonomic revision of the Neotropical poison frog genus Ranitomeya (Amphibia: Dendrobatidae). Zootaxa 2011, 3083(1):1-120.	Brown JL, Twomey E, Amezquita A, De Souza MB, Caldwell JP, Loetters S, Von May R, Melo-Sampaio PR, Mejia-Vargas D, Perez-Pena P: A taxonomic revision of the Neotropical poison frog genus Ranitomeya (Amphibia: Dendrobatidae). Zootaxa 2011, 3083(1):1-120.		BROWN JL, TWOMEY E, PEPPER M, RODRIGUEZ MS: Revision of the Ranitomeya fantastica species complex with description of two new species from Central Peru (Anura: Dendrobatidae). Zootaxa 1823, 1(24):2008.	BROWN JL, TWOMEY E, PEPPER M, RODRIGUEZ MS: Revision of the Ranitomeya fantastica species complex with description of two new species from Central Peru (Anura: Dendrobatidae). Zootaxa 1823, 1(24):2008.
Dendrobates	bombetes	1000	1	6	2.44949	1	17.76	18.63	1.04899	Male	Male	terrestrial	Phytotelmata			1	2	4.33	7.9	12.23	1	Sanchez DA: Larval morphology of dart-poison frogs (Anura: Dendrobatoidea: Aromobatidae and Dendrobatidae). Zootaxa 2013, 3637(5):569-591.			Myers CW, CW M, JW D: Taxonomy and ecology of Dendrobates bombetes, a new Andean poison frog with new skin toxins. 1980.	Myers CW, CW M, JW D: Taxonomy and ecology of Dendrobates bombetes, a new Andean poison frog with new skin toxins. 1980.	Myers CW, CW M, JW D: Taxonomy and ecology of Dendrobates bombetes, a new Andean poison frog with new skin toxins. 1980.	Suárez-Mayorga A: Comportamiento reproductivo de Minyobates bombetes (Amphibia: Anura: Dendrobatidae). Unpubl undergraduate thesis, Facultad de Ciencias, Instituto de Ciencias Naturales, Universidad Nacional de Colombia, Bogotá, Colombia 1999.			Myers CW, CW M, JW D: Taxonomy and ecology of Dendrobates bombetes, a new Andean poison frog with new skin toxins. 1980.	Daly JW, Myers CW, Whittaker N. Further classification of skin alkaloids from neotropical poison frogs (Dendrobatidae), with a general survey of toxic/noxious substances in the amphibia. Toxicon. 1987;25(10):1023-95.
Dendrobates	captivus		1	6	2.44949	1	16.0675	16.59	1.03252	Male	Male	terrestrial	Phytotelmata				1.5	4.78	7.78	12.56		Twomey E, Brown JL: Spotted poison frogs: rediscovery of a lost species and a new genus (Anura: Dendrobatidae) from northwestern Peru. Herpetologica 2008, 64(1):121-137.			Twomey E, Brown JL: Spotted poison frogs: rediscovery of a lost species and a new genus (Anura: Dendrobatidae) from northwestern Peru. Herpetologica 2008, 64(1):121-137.	Twomey E, Brown JL: Spotted poison frogs: rediscovery of a lost species and a new genus (Anura: Dendrobatidae) from northwestern Peru. Herpetologica 2008, 64(1):121-137.	Observation				QCAZ specimens	Santos, J.C., Cannatella, D.C. 2011. Phenotypic integration emerges from aposematism and scale in poison frogs. PNAS 201010952; DOI: 10.1073/pnas.1010952108
Dendrobates	cassidyhornae			6	2.44949	1	18.905	19.082	1.00936	Male	Male	terrestrial	Phytotelmata				1										Amezquita A, Marquez R, Medina R, Mejia-Vargas D, Kahn TR, Suarez G, Mazariegos L: A new species of Andean poison frog, Andinobates (Anura: Dendrobatidae), from the northwestern Andes of Colombia. Zootaxa 2013, 3620(1):163-178.				Amezquita A, Marquez R, Medina R, Mejia-Vargas D, Kahn TR, Suarez G, Mazariegos L: A new species of Andean poison frog, Andinobates (Anura: Dendrobatidae), from the northwestern Andes of Colombia. Zootaxa 2013, 3620(1):163-178.
Dendrobates	castaneoticus			8	2.82843	1	21.1	23.8	1.12796		Male	terrestrial	Phytotelmata	2.4		2.4	1	5.57	9.37	14.94		Caldwell JP, Myers CW: A new poison frog from Amazonian Brazil: with further revision of the quinquevittatus group of Dendrobates. American Museum novitates;; no. 2988. 1990.			Caldwell JP, Myers CW: A new poison frog from Amazonian Brazil: with further revision of the quinquevittatus group of Dendrobates. American Museum novitates;; no. 2988. 1990.	Summers K, McKeon CS: The evolutionary ecology of phytotelmata use in Neotropical poison frogs. Miscellaneous Publications, Museum of Zoology, University of Michigan 2004, 193:55-73.	Caldwell JP, de Araujo MC: Cannibalistic Interactions Resulting from Indiscriminate Predatory Behavior in Tadpoles of Poison Frogs (Anura: Dendrobatidae) 1. Biotropica 1998, 30(1):92-103.	Summers K, McKeon CS: The evolutionary ecology of phytotelmata use in Neotropical poison frogs. Miscellaneous Publications, Museum of Zoology, University of Michigan 2004, 193:55-73.		Caldwell JP, Myers CW: A new poison frog from Amazonian Brazil: with further revision of the quinquevittatus group of Dendrobates. American Museum novitates;; no. 2988. 1990.	Caldwell JP, de Araújo MC: Amphibian faunas of two eastern Amazonian rainforest sites in Pará, Brazil: Sam Noble Oklahoma Museum of Natural History; 2005.
Dendrobates	claudiae	1000	1	6	2.44949	1	13.37	13.2	0.987285	Male	Male	terrestrial	Phytotelmata			3.5	1.5		5.27273	8.90909					Lötters S, Mutschmann F: Poison Frogs: Biology, Species & Captive Care: Edition Chimaira; 2007.	NA	Brown JL, Twomey E, Amezquita A, De Souza MB, Caldwell JP, Loetters S, Von May R, Melo-Sampaio PR, Mejia-Vargas D, Perez-Pena P: A taxonomic revision of the Neotropical poison frog genus Ranitomeya (Amphibia: Dendrobatidae). Zootaxa 2011, 3083(1):1-120.	Brown JL, Twomey E, Amezquita A, De Souza MB, Caldwell JP, Loetters S, Von May R, Melo-Sampaio PR, Mejia-Vargas D, Perez-Pena P: A taxonomic revision of the Neotropical poison frog genus Ranitomeya (Amphibia: Dendrobatidae). Zootaxa 2011, 3083(1):1-120.			Jungfer K, Lötters S, Jörgens D: Der kleinste Pfeilgiftfrosch-eine neue Dendrobates-Art aus West-Panama. Herpetofauna Weinstadt 2000, 22:11-18.	Daly JW, Myers CW, Whittaker N. Further classification of skin alkaloids from neotropical poison frogs (Dendrobatidae), with a general survey of toxic/noxious substances in the amphibia. Toxicon. 1987;25(10):1023-95.
Dendrobates	condor			1	1	0	19.8	21.6	1.09091			terrestrial	Phytotelmata					7.2	11.9	19.9		Almendáriz A, Ron SR, Brito J: Una especie nueva de rana venenosa de altura del género Excidobates (Dendrobatoidea: Dendrobatidae) de la Cordillera del Cóndor. Papéis Avulsos de Zoologia 2012, 52(32):387-399.			Almendáriz A, Ron SR, Brito J: Una especie nueva de rana venenosa de altura del género Excidobates (Dendrobatoidea: Dendrobatidae) de la Cordillera del Cóndor. Papéis Avulsos de Zoologia 2012, 52(32):387-399.	Almendáriz A, Ron SR, Brito J: Una especie nueva de rana venenosa de altura del género Excidobates (Dendrobatoidea: Dendrobatidae) de la Cordillera del Cóndor. Papéis Avulsos de Zoologia 2012, 52(32):387-399.					Almendáriz A, Ron SR, Brito J: Una especie nueva de rana venenosa de altura del género Excidobates (Dendrobatoidea: Dendrobatidae) de la Cordillera del Cóndor. Papéis Avulsos de Zoologia 2012, 52(32):387-399.
Dendrobates	cyanovittatus			7	2.64575	1	13.8	17.3	1.25362			terrestrial																			Perez-Pena PE, Chavez G, Twomey E, Brown JL: Two new species of Ranitomeya (Anura: Dendrobatidae) from eastern Amazonian Peru. Zootaxa 2010, 2439(1):1-23.
Dendrobates	defleri			7	2.64575	1	15.8					terrestrial	Phytotelmata																		Brown JL, Twomey E, Amezquita A, De Souza MB, Caldwell JP, Loetters S, Von May R, Melo-Sampaio PR, Mejia-Vargas D, Perez-Pena P: A taxonomic revision of the Neotropical poison frog genus Ranitomeya (Amphibia: Dendrobatidae). Zootaxa 2011, 3083(1):1-120.
Dendrobates	dorisswansonae			6	2.44949	1	16.76	17.98	1.07279		Male	terrestrial	Phytotelmata	5.5	2.02		1.5										Brown JL, Twomey E, Amezquita A, De Souza MB, Caldwell JP, Loetters S, Von May R, Melo-Sampaio PR, Mejia-Vargas D, Perez-Pena P: A taxonomic revision of the Neotropical poison frog genus Ranitomeya (Amphibia: Dendrobatidae). Zootaxa 2011, 3083(1):1-120.		PACHECO, ÁLVARO ANDRÉS VELÁSQUEZ-ÁLVAREZ; QUEVEDO, ALONSO. Two new and exceptional poison dart frogs of the genus Dendrobates (Anura: Dendrobatidae) from the Northeastern Flank of the cordillera Central of Colombia. Zootaxa, 2006, vol. 1259, p. 39-54.	PACHECO, ÁLVARO ANDRÉS VELÁSQUEZ-ÁLVAREZ; QUEVEDO, ALONSO. Two new and exceptional poison dart frogs of the genus Dendrobates (Anura: Dendrobatidae) from the Northeastern Flank of the cordillera Central of Colombia. Zootaxa, 2006, vol. 1259, p. 39-54.	PACHECO, ÁLVARO ANDRÉS VELÁSQUEZ-ÁLVAREZ; QUEVEDO, ALONSO. Two new and exceptional poison dart frogs of the genus Dendrobates (Anura: Dendrobatidae) from the Northeastern Flank of the cordillera Central of Colombia. Zootaxa, 2006, vol. 1259, p. 39-54.
Dendrobates	fantasticus		1	6	2.44949	1	18.6133	21.33	1.14595	Male	Male	terrestrial	Phytotelmata	5		4	1.5					Brown JL, Twomey E, Amezquita A, De Souza MB, Caldwell JP, Loetters S, Von May R, Melo-Sampaio PR, Mejia-Vargas D, Perez-Pena P: A taxonomic revision of the Neotropical poison frog genus Ranitomeya (Amphibia: Dendrobatidae). Zootaxa 2011, 3083(1):1-120.				Summers K, McKeon CS: The evolutionary ecology of phytotelmata use in Neotropical poison frogs. Miscellaneous Publications, Museum of Zoology, University of Michigan 2004, 193:55-73.	Schulte R, Hauck K: Pfeilgiftfrösche" Artenteil-Peru": Nikola Verlag; 1999.	ZIMMERMANN H: Conservation studies on the ‘dart‐poison’frogs Dendrobatidae in the field and in captivity. International Zoo Yearbook 1989, 28(1):31-44.		Lötters S, Mutschmann F: Poison Frogs: Biology, Species & Captive Care: Edition Chimaira; 2007.	JCS measurements	Spande TF, Jain P, Garraffo HM, Pannell LK, Yeh HJ, Daly JW, et al. Occurrence and significance of decahydroquinolines from dendrobatid poison frogs and a myrmicine ant: use of 1H and 13C NMR in their conformational analysis. Journal of natural products. 1999;62(1):5-21.
Dendrobates	flavovittatus			5	2.23607	0		17			Male	terrestrial	Phytotelmata			2	1	7.3	9.7	17		Brown J, Morales V, Summers K: Divergence in parental care, habitat selection and larval life history between two species of Peruvian poison frogs: an experimental analysis. Journal of Evolutionary Biology 2008, 21(6):1534-1543.			Brown JL, Twomey E, Amezquita A, De Souza MB, Caldwell JP, Loetters S, Von May R, Melo-Sampaio PR, Mejia-Vargas D, Perez-Pena P: A taxonomic revision of the Neotropical poison frog genus Ranitomeya (Amphibia: Dendrobatidae). Zootaxa 2011, 3083(1):1-120.	Brown JL, Twomey E, Amezquita A, De Souza MB, Caldwell JP, Loetters S, Von May R, Melo-Sampaio PR, Mejia-Vargas D, Perez-Pena P: A taxonomic revision of the Neotropical poison frog genus Ranitomeya (Amphibia: Dendrobatidae). Zootaxa 2011, 3083(1):1-120.	Brown JL, Twomey E, Amezquita A, De Souza MB, Caldwell JP, Loetters S, Von May R, Melo-Sampaio PR, Mejia-Vargas D, Perez-Pena P: A taxonomic revision of the Neotropical poison frog genus Ranitomeya (Amphibia: Dendrobatidae). Zootaxa 2011, 3083(1):1-120.	Schulte R, Hauck K: Pfeilgiftfrösche" Artenteil-Peru": Nikola Verlag; 1999.			Schulte R, Hauck K: Pfeilgiftfrösche" Artenteil-Peru": Nikola Verlag; 1999.
Dendrobates	fulguritus	250	1	7	2.64575	1	14.5	15.2	1.04828	Male	Male	terrestrial	Phytotelmata		1.95	3.2	1.5	3.5	6.02857	9.52857					Observation	Brown JL, Twomey E, Amezquita A, De Souza MB, Caldwell JP, Loetters S, Von May R, Melo-Sampaio PR, Mejia-Vargas D, Perez-Pena P: A taxonomic revision of the Neotropical poison frog genus Ranitomeya (Amphibia: Dendrobatidae). Zootaxa 2011, 3083(1):1-120.	Observation/ Lötters S, Mutschmann F: Poison Frogs: Biology, Species & Captive Care: Edition Chimaira; 2007.	Jungfer KH, Birkhahn H, Külpmann V, and Wassmann K. Haltung und Fortpflanzung von Dendrobates fulguritus Silverstone, 1975, mit Anmerkungen zur Gattung Minyobates Myers, 1987. Herpetofauna 1996 (194): 19-27.	Jungfer KH, Birkhahn H, Külpmann V, and Wassmann K. Haltung und Fortpflanzung von Dendrobates fulguritus Silverstone, 1975, mit Anmerkungen zur Gattung Minyobates Myers, 1987. Herpetofauna 1996 (194): 19-27.		Silverstone PA: A revision of the poison-arrow frogs of the genus Dendrobates Wagler. Revisión de las ranas venenosas del género Dendrobates Wagler. Natural history 1975, 21:1-55.	Daly JW, Myers CW, Whittaker N. Further classification of skin alkaloids from neotropical poison frogs (Dendrobatidae), with a general survey of toxic/noxious substances in the amphibia. Toxicon. 1987;25(10):1023-95.
Dendrobates	galactonotus			6	2.44949	1	33.2	35.7	1.0753		Male	terrestrial				10	1										Observation	Lötters S, Mutschmann F: Poison Frogs: Biology, Species & Captive Care: Edition Chimaira; 2007.			Silverstone PA: A revision of the poison-arrow frogs of the genus Dendrobates Wagler. Revisión de las ranas venenosas del género Dendrobates Wagler. Natural history 1975, 21:1-55.
Dendrobates	geminisae			6	2.44949	1	12.7	13.25	1.04331			terrestrial	Phytotelmata				1														Batista A, Jaramillo CA, Ponce M, Crawford AJ: A new species of Andinobates (Amphibia: Anura: Dendrobatidae) from west central Panama. Zootaxa 2014, 3866(3):333-352.
Dendrobates	granuliferus	1000	1	6	2.44949	1	20.7	20.8	1.00483	Female	Female	terrestrial	Phytotelmata	4.5	2.16	4.54	1.125	3.5	7	10.5		van Wijngaarden R, Bolaños F: Parental care in Dendrobates granuliferus (Anura: Dendrobatidae), with a description of the tadpole. Journal of Herpetology 1992, 26(1):102-105.			Summers K, McKeon CS: The evolutionary ecology of phytotelmata use in Neotropical poison frogs. Miscellaneous Publications, Museum of Zoology, University of Michigan 2004, 193:55-73.	Summers K, McKeon CS: The evolutionary ecology of phytotelmata use in Neotropical poison frogs. Miscellaneous Publications, Museum of Zoology, University of Michigan 2004, 193:55-73.	van Wijngaarden R, Bolaños F: Parental care in Dendrobates granuliferus (Anura: Dendrobatidae), with a description of the tadpole. Journal of Herpetology 1992, 26(1):102-105.	Summers K, McKeon CS: The evolutionary ecology of phytotelmata use in Neotropical poison frogs. Miscellaneous Publications, Museum of Zoology, University of Michigan 2004, 193:55-73.	Summers K, McKeon CS: The evolutionary ecology of phytotelmata use in Neotropical poison frogs. Miscellaneous Publications, Museum of Zoology, University of Michigan 2004, 193:55-73.	Lötters, S., K. H. Jungfer, F. W. Henkel, and W. Schmidt. 2007. Poison Frogs. Biology, Species & Captive Husbandry. Edition Chimaira, Frankfurt am Main.	Silverstone PA: A revision of the poison-arrow frogs of the genus Dendrobates Wagler. Revisión de las ranas venenosas del género Dendrobates Wagler. Natural history 1975, 21:1-55.	Daly JW, Myers CW, Whittaker N. Further classification of skin alkaloids from neotropical poison frogs (Dendrobatidae), with a general survey of toxic/noxious substances in the amphibia. Toxicon. 1987;25(10):1023-95.
Dendrobates	histrionicus	1500	1	6	2.44949	1	34.1	33.28	0.975953	Female	Female	terrestrial	Phytotelmata	3.5	1.5	5	1	3.5	7	10.5	1	Sanchez DA: Larval morphology of dart-poison frogs (Anura: Dendrobatoidea: Aromobatidae and Dendrobatidae). Zootaxa 2013, 3637(5):569-591.			Summers, K., and C. S. McKeon. 2004. The evolutionary ecology of phytotelmata use in Neotropical poison frogs. Misc. Pub. Mus. Zoo. Univ. Mich. 193:55-73.	Summers K, McKeon CS: The evolutionary ecology of phytotelmata use in Neotropical poison frogs. Miscellaneous Publications, Museum of Zoology, University of Michigan 2004, 193:55-73.	Lötters S, Mutschmann F: Poison Frogs: Biology, Species & Captive Care: Edition Chimaira; 2007.	Summers, K., and C. S. McKeon. 2004. The evolutionary ecology of phytotelmata use in Neotropical poison frogs. Misc. Pub. Mus. Zoo. Univ. Mich. 193:55-73.	Summers, K., C. S. McKeon, and H. Heying. 2006. The evolution of parental care and egg size: a comparative analysis in frogs. Proceedings of the Royal Society B-Biological Sciences 273:687-692.	Amézquita A, Mejía D, and Khan T. Oophaga histrionica Berthold 1845. In: Kahn TR, La Marca E, Lotters S, Brown JL,Twomey E, and Amézquita A (Eds). 2015. Aposematic Poison Frogs (Dendrobatidae) of the Andean Countries: Bolivia, Colombia, Ecuador, Peru and Venezuela. Conservation International Tropical Field Guide Series, Conservation International, Arlington. USA. xxiii + 588pp.	Myers CW, Daly JW: Preliminary evaluation of skin toxins and vocalizations in taxonomic and evolutionary studies of poison-dart frogs (Dendrobatidae). Bulletin of the AMNH; v. 157, article 3. 1976.	Daly JW, Myers CW, Whittaker N. Further classification of skin alkaloids from neotropical poison frogs (Dendrobatidae), with a general survey of toxic/noxious substances in the amphibia. Toxicon. 1987;25(10):1023-95.
Dendrobates	imitator		1	6	2.44949	1	17.4	18.2	1.04598		Male	terrestrial	Phytotelmata	2.5	1.75	1.6	1	4.7	7.7	12.4	1	Brown J, Morales V, Summers K: Divergence in parental care, habitat selection and larval life history between two species of Peruvian poison frogs: an experimental analysis. Journal of Evolutionary Biology 2008, 21(6):1534-1543.			Brown J, Morales V, Summers K: Divergence in parental care, habitat selection and larval life history between two species of Peruvian poison frogs: an experimental analysis. Journal of Evolutionary Biology 2008, 21(6):1534-1543.	Brown JL, Twomey E, Amezquita A, De Souza MB, Caldwell JP, Loetters S, Von May R, Melo-Sampaio PR, Mejia-Vargas D, Perez-Pena P: A taxonomic revision of the Neotropical poison frog genus Ranitomeya (Amphibia: Dendrobatidae). Zootaxa 2011, 3083(1):1-120.	Brown JL, Twomey E, Amezquita A, De Souza MB, Caldwell JP, Loetters S, Von May R, Melo-Sampaio PR, Mejia-Vargas D, Perez-Pena P: A taxonomic revision of the Neotropical poison frog genus Ranitomeya (Amphibia: Dendrobatidae). Zootaxa 2011, 3083(1):1-120.	Brown JL, Twomey E, Amezquita A, De Souza MB, Caldwell JP, Loetters S, Von May R, Melo-Sampaio PR, Mejia-Vargas D, Perez-Pena P: A taxonomic revision of the Neotropical poison frog genus Ranitomeya (Amphibia: Dendrobatidae). Zootaxa 2011, 3083(1):1-120.	Schulte R, Hauck K: Pfeilgiftfrösche" Artenteil-Peru": Nikola Verlag; 1999.	Brown JL, Twomey E, Amezquita A, De Souza MB, Caldwell JP, Loetters S, Von May R, Melo-Sampaio PR, Mejia-Vargas D, Perez-Pena P: A taxonomic revision of the Neotropical poison frog genus Ranitomeya (Amphibia: Dendrobatidae). Zootaxa 2011, 3083(1):1-120.	Brown J, Morales V, Summers K: Divergence in parental care, habitat selection and larval life history between two species of Peruvian poison frogs: an experimental analysis. Journal of Evolutionary Biology 2008, 21(6):1534-1543.	Spande TF, Jain P, Garraffo HM, Pannell LK, Yeh HJ, Daly JW, et al. Occurrence and significance of decahydroquinolines from dendrobatid poison frogs and a myrmicine ant: use of 1H and 13C NMR in their conformational analysis. Journal of natural products. 1999;62(1):5-21.
Dendrobates	lehmanni	1000	1	6	2.44949	1	33.33	32.8	0.984098	Female	Female	terrestrial	Phytotelmata	5	1.5	5	1			11	1				Zimmermann H, Zimmermann E: Sozialverhalten, Fortpflanzungsverhalten und Zucht der Färberfrösche Dendrobates histrionicus und D. lehmanni sowie einiger anderer Dendrobatiden. Zeitschrift des Kölner Zoo 1981, 24(3):83-99.	Summers K, McKeon CS: The evolutionary ecology of phytotelmata use in Neotropical poison frogs. Miscellaneous Publications, Museum of Zoology, University of Michigan 2004, 193:55-73.	Lötters S, Mutschmann F: Poison Frogs: Biology, Species & Captive Care: Edition Chimaira; 2007.	ZIMMERMANN H: Conservation studies on the ‘dart‐poison’frogs Dendrobatidae in the field and in captivity. International Zoo Yearbook 1989, 28(1):31-44.	Summers K, Sea McKeon C, Heying H: The evolution of parental care and egg size: a comparative analysis in frogs. Proceedings of the Royal Society B: Biological Sciences 2006, 273(1587):687-692.	Amézquita A. Oophaga lehmanni Myers y Daly1976. In: Kahn TR, La Marca E, Lotters S, Brown JL,Twomey E, and Amézquita A (Eds). 2015. Aposematic Poison Frogs (Dendrobatidae) of the Andean Countries: Bolivia, Colombia, Ecuador, Peru and Venezuela. Conservation International Tropical Field Guide Series, Conservation International, Arlington. USA. xxiii + 588pp.	Myers CW, Daly JW: Preliminary evaluation of skin toxins and vocalizations in taxonomic and evolutionary studies of poison-dart frogs (Dendrobatidae). Bulletin of the AMNH; v. 157, article 3. 1976.	Daly JW, Myers CW, Whittaker N. Further classification of skin alkaloids from neotropical poison frogs (Dendrobatidae), with a general survey of toxic/noxious substances in the amphibia. Toxicon. 1987;25(10):1023-95.
Dendrobates	leucomelas	250	1	6	2.44949	1	32.8	34.8	1.06098	Male	Male	terrestrial	Phytotelmata	5	3.93	5	1.5	4.81067	10.824	15.6347	1				Observed	Summers K, McKeon CS: The evolutionary ecology of phytotelmata use in Neotropical poison frogs. Miscellaneous Publications, Museum of Zoology, University of Michigan 2004, 193:55-73.	Lötters S, Mutschmann F: Poison Frogs: Biology, Species & Captive Care: Edition Chimaira; 2007.	Forsman A, Hagman M: Calling is an honest indicator of paternal genetic quality in poison frogs. Evolution 2006, 60(10):2148-2157.	Summers K, Sea McKeon C, Heying H: The evolution of parental care and egg size: a comparative analysis in frogs. Proceedings of the Royal Society B: Biological Sciences 2006, 273(1587):687-692.	Lötters S, Mutschmann F: Poison Frogs: Biology, Species & Captive Care: Edition Chimaira; 2007.	Silverstone PA: A revision of the poison-arrow frogs of the genus Dendrobates Wagler. Revisión de las ranas venenosas del género Dendrobates Wagler. Natural history 1975, 21:1-55.	Daly JW, Myers CW, Whittaker N. Further classification of skin alkaloids from neotropical poison frogs (Dendrobatidae), with a general survey of toxic/noxious substances in the amphibia. Toxicon. 1987;25(10):1023-95.
Dendrobates	minutusPanama	1000	1	9	3	1	13.2	13.5	1.02273	Male	Male	terrestrial	Phytotelmata	2	3.5	2	1.5	4.5	7.5	12		Sanchez DA: Larval morphology of dart-poison frogs (Anura: Dendrobatoidea: Aromobatidae and Dendrobatidae). Zootaxa 2013, 3637(5):569-591.			Silverstone, P. A. 1975. A revision of the poison-arrow frogs of the genus Dendrobates Wagler. Nat Hist Mus LA Co Sci Bull:1-55.	Summers K, McKeon CS: The evolutionary ecology of phytotelmata use in Neotropical poison frogs. Miscellaneous Publications, Museum of Zoology, University of Michigan 2004, 193:55-73.	Observation	Summers K, McKeon CS: The evolutionary ecology of phytotelmata use in Neotropical poison frogs. Miscellaneous Publications, Museum of Zoology, University of Michigan 2004, 193:55-73.	Silverstone PA: A revision of the poison-arrow frogs of the genus Dendrobates Wagler. Revisión de las ranas venenosas del género Dendrobates Wagler. Natural history 1975, 21:1-55.	Silverstone PA: A revision of the poison-arrow frogs of the genus Dendrobates Wagler. Revisión de las ranas venenosas del género Dendrobates Wagler. Natural history 1975, 21:1-55.	Silverstone PA: A revision of the poison-arrow frogs of the genus Dendrobates Wagler. Revisión de las ranas venenosas del género Dendrobates Wagler. Natural history 1975, 21:1-55.	Daly JW, Myers CW, Whittaker N. Further classification of skin alkaloids from neotropical poison frogs (Dendrobatidae), with a general survey of toxic/noxious substances in the amphibia. Toxicon. 1987;25(10):1023-95.
Dendrobates	mysteriosus			6	2.44949	1	26.2167	28.12	1.0726	Male	Male	terrestrial	Phytotelmata		1.35	8	1.5	3.5	9.5	12.5		Schulte R: Redescubrimiento y Redefinicion de Dendrobates mysteriosus (Myers 1982) de la Cordillera del Condor. (Jul 1990) no 70 p 57-68 1990.			Schulte R: Redescubrimiento y Redefinicion de Dendrobates mysteriosus (Myers 1982) de la Cordillera del Condor. (Jul 1990) no 70 p 57-68 1990.	Schulte R: Redescubrimiento y Redefinicion de Dendrobates mysteriosus (Myers 1982) de la Cordillera del Condor. (Jul 1990) no 70 p 57-68 1990.	Observation	Lötters, S., K. H. Jungfer, F. W. Henkel, and W. Schmidt. 2007. Poison Frogs. Biology, Species & Captive Husbandry. Edition Chimaira, Frankfurt am Main.	Schulte, R. 1990. Redescubrimiento y redefinicion de Dendrobates mysterious (Myers, 1982) de la Cordillera del Condor. Boletin de Lima 12:57-68.		Schulte R: Redescubrimiento y Redefinicion de Dendrobates mysteriosus (Myers 1982) de la Cordillera del Condor. (Jul 1990) no 70 p 57-68 1990.
Dendrobates	opisthomelas	250	1	6	2.44949	1	16.8	17.3	1.02976		Male	terrestrial	Phytotelmata				2	7	12.75	19.75		Sanchez DA: Larval morphology of dart-poison frogs (Anura: Dendrobatoidea: Aromobatidae and Dendrobatidae). Zootaxa 2013, 3637(5):569-591.			Loaiza-Piedrahíta JD, Bock BC, Páez VP: Demography of the Andean Dart Frog (Andinobates opisthomelas, Dendrobatidae) in Eastern Antioquia, Colombia. South American Journal of Herpetology 2016, 11(2):81-88.	Silverstone PA: A revision of the poison-arrow frogs of the genus Dendrobates Wagler. Revisión de las ranas venenosas del género Dendrobates Wagler. Natural history 1975, 21:1-55.	Summers K, McKeon CS: The evolutionary ecology of phytotelmata use in Neotropical poison frogs. Miscellaneous Publications, Museum of Zoology, University of Michigan 2004, 193:55-73.				Silverstone PA: A revision of the poison-arrow frogs of the genus Dendrobates Wagler. Revisión de las ranas venenosas del género Dendrobates Wagler. Natural history 1975, 21:1-55.	Daly JW, Myers CW, Whittaker N. Further classification of skin alkaloids from neotropical poison frogs (Dendrobatidae), with a general survey of toxic/noxious substances in the amphibia. Toxicon. 1987;25(10):1023-95.
Dendrobates	pumilio	1500	1	6	2.44949	1	20.9	20.7	0.990431	Female	Female	terrestrial	Phytotelmata	6	1.1	10.9	1	3.16667	5.66667	8.83333	1	Sanchez DA: Larval morphology of dart-poison frogs (Anura: Dendrobatoidea: Aromobatidae and Dendrobatidae). Zootaxa 2013, 3637(5):569-591.			Silverstone PA: A revision of the poison-arrow frogs of the genus Dendrobates Wagler. Revisión de las ranas venenosas del género Dendrobates Wagler. Natural history 1975, 21:1-55.	Summers K, McKeon CS: The evolutionary ecology of phytotelmata use in Neotropical poison frogs. Miscellaneous Publications, Museum of Zoology, University of Michigan 2004, 193:55-73.	Donnelly MA: Reproductive phenology and age structure of Dendrobates pumilio in northeastern Costa Rica. Journal of Herpetology 1989:362-367.	Weygoldt P: Complex brood care and reproductive behaviour in captive poison-arrow frogs, Dendrobates pumilio O. Schmidt. Behavioral ecology and sociobiology 1980, 7(4):329-332.	Summers K, Sea McKeon C, Heying H: The evolution of parental care and egg size: a comparative analysis in frogs. Proceedings of the Royal Society B: Biological Sciences 2006, 273(1587):687-692.	Donnelly MA: Reproductive phenology and age structure of Dendrobates pumilio in northeastern Costa Rica. Journal of Herpetology 1989:362-367.	Silverstone PA: A revision of the poison-arrow frogs of the genus Dendrobates Wagler. Revisión de las ranas venenosas del género Dendrobates Wagler. Natural history 1975, 21:1-55.	Daly JW, Myers CW, Whittaker N. Further classification of skin alkaloids from neotropical poison frogs (Dendrobatidae), with a general survey of toxic/noxious substances in the amphibia. Toxicon. 1987;25(10):1023-95.
Dendrobates	quinquevittatus	1000	1	8	2.82843	1	16.88	18.98	1.12441		Male	terrestrial				4.5	1				1	Caldwell JP, Myers CW: A new poison frog from Amazonian Brazil: with further revision of the quinquevittatus group of Dendrobates. American Museum novitates;; no. 2988. 1990.					Lötters S, Mutschmann F: Poison Frogs: Biology, Species & Captive Care: Edition Chimaira; 2007.	Observation			Caldwell JP, Myers CW: A new poison frog from Amazonian Brazil: with further revision of the quinquevittatus group of Dendrobates. American Museum novitates;; no. 2988. 1990.	Daly JW, Myers CW, Whittaker N. Further classification of skin alkaloids from neotropical poison frogs (Dendrobatidae), with a general survey of toxic/noxious substances in the amphibia. Toxicon. 1987;25(10):1023-95.
Dendrobates	reticulatus	1500	1	6	2.44949	1	14.37	15.11	1.0515	Male	Male	terrestrial	Phytotelmata	3	2	2	1	3.95	6.825	10.775	1	Brown JL, Twomey E, Amezquita A, De Souza MB, Caldwell JP, Loetters S, Von May R, Melo-Sampaio PR, Mejia-Vargas D, Perez-Pena P: A taxonomic revision of the Neotropical poison frog genus Ranitomeya (Amphibia: Dendrobatidae). Zootaxa 2011, 3083(1):1-120.			mesured from AMNH 10375 and 103707	Summers K, McKeon CS: The evolutionary ecology of phytotelmata use in Neotropical poison frogs. Miscellaneous Publications, Museum of Zoology, University of Michigan 2004, 193:55-73.	Brown JL, Twomey E, Amezquita A, De Souza MB, Caldwell JP, Loetters S, Von May R, Melo-Sampaio PR, Mejia-Vargas D, Perez-Pena P: A taxonomic revision of the Neotropical poison frog genus Ranitomeya (Amphibia: Dendrobatidae). Zootaxa 2011, 3083(1):1-120.	ZIMMERMANN H: Conservation studies on the ‘dart‐poison’frogs Dendrobatidae in the field and in captivity. International Zoo Yearbook 1989, 28(1):31-44.	Summers K, Sea McKeon C, Heying H: The evolution of parental care and egg size: a comparative analysis in frogs. Proceedings of the Royal Society B: Biological Sciences 2006, 273(1587):687-692.	Kahn T, Gualdrón-Duarte JE, Riaño-Pinzón DR, Velásquez-Ruíz JS. Ranitomeya reticulata Boulenger 1884 "1883". In: Kahn TR, La Marca E, Lotters S, Brown JL,Twomey E, and Amézquita A (Eds). 2015. Aposematic Poison Frogs (Dendrobatidae) of the Andean Countries: Bolivia, Colombia, Ecuador, Peru and Venezuela. Conservation International Tropical Field Guide Series, Conservation International, Arlington…	Myers CW: Spotted Poison Frogs: Descriptions of Three New Dendrobates from Western Amazonia, and Resurrection of a Lost Species from" Chiriqui": American Museum of Natural History; 1982.	Daly JW, Myers CW, Whittaker N. Further classification of skin alkaloids from neotropical poison frogs (Dendrobatidae), with a general survey of toxic/noxious substances in the amphibia. Toxicon. 1987;25(10):1023-95.
Dendrobates	sirensis			8	2.82843	1	17	18.1	1.06471	Male	Male	terrestrial	Phytotelmata	3	2.14183	3.3	1	4.85	6.5	11.35		Von May R, MEDINA–MÜLLER M, Donnelly MA, Summers K: The tadpole of the bamboo breeding poison frog Ranitomeya biolat (Anura: Dendrobatidae). Zootaxa 2008, 1857(1):66-68.			Von May R, MEDINA–MÜLLER M, Donnelly MA, Summers K: The tadpole of the bamboo breeding poison frog Ranitomeya biolat (Anura: Dendrobatidae). Zootaxa 2008, 1857(1):66-68.	Summers K, McKeon CS: The evolutionary ecology of phytotelmata use in Neotropical poison frogs. Miscellaneous Publications, Museum of Zoology, University of Michigan 2004, 193:55-73.	Brown JL, Twomey E, Amezquita A, De Souza MB, Caldwell JP, Loetters S, Von May R, Melo-Sampaio PR, Mejia-Vargas D, Perez-Pena P: A taxonomic revision of the Neotropical poison frog genus Ranitomeya (Amphibia: Dendrobatidae). Zootaxa 2011, 3083(1):1-120.	Waldram M: Breeding biology of Ranitomeya biolat in the Tambopata region of Amazonian Peru. Journal of Herpetology 2008, 42(2):232-237.	Observation	Lötters S, Mutschmann F: Poison Frogs: Biology, Species & Captive Care: Edition Chimaira; 2007.	Morales VR: Dos especies nuevas de Dendrobates (Anura: Dendrobatidae) para Perú. Caribbean Journal of Science 1992, 28(3-4):191-199.
Dendrobates	speciosus	1000	1	6	2.44949	1	28.4	29.1	1.02465	Female	Female	terrestrial	Phytotelmata	8		8	1									Summers K, McKeon CS: The evolutionary ecology of phytotelmata use in Neotropical poison frogs. Miscellaneous Publications, Museum of Zoology, University of Michigan 2004, 193:55-73.	Lötters S, Mutschmann F: Poison Frogs: Biology, Species & Captive Care: Edition Chimaira; 2007.	Jungfer K-H: Beitrag zur Kenntnis von Dendrobates speciosus O. Schmidt, 1857 (Salientia: Dendrobatidae). Salamandra (Frankfurt am Main) 1985, 21(4):263-280.		Lötters S, Mutschmann F: Poison Frogs: Biology, Species & Captive Care: Edition Chimaira; 2007.	Silverstone PA: A revision of the poison-arrow frogs of the genus Dendrobates Wagler. Revisión de las ranas venenosas del género Dendrobates Wagler. Natural history 1975, 21:1-55.	Daly JW, Myers CW, Whittaker N. Further classification of skin alkaloids from neotropical poison frogs (Dendrobatidae), with a general survey of toxic/noxious substances in the amphibia. Toxicon. 1987;25(10):1023-95.
Dendrobates	steyermarki	250	1	7	2.64575	1	14	16	1.14286		Male	terrestrial	Phytotelmata			6	2	3.80417	7.99167	11.7958					mesured AMNH 100742-100744-100746-100748-100750-100752		Lötters S, Mutschmann F: Poison Frogs: Biology, Species & Captive Care: Edition Chimaira; 2007.	Lötters S, Mutschmann F: Poison Frogs: Biology, Species & Captive Care: Edition Chimaira; 2007.			Rivero JA: Un nuevo e interesante Dendrobates (Amphibia, Salientia) de Cerro Yapacana de Venezuela. Kasmera 1971, 3(4):386-389.	Daly JW, Myers CW, Whittaker N. Further classification of skin alkaloids from neotropical poison frogs (Dendrobatidae), with a general survey of toxic/noxious substances in the amphibia. Toxicon. 1987;25(10):1023-95.
Dendrobates	summersi			6	2.44949	1	18.5	19.05	1.02973	Male	Male	terrestrial	Phytotelmata			6.5	1	7.6	11.4	19		Brown JL, Twomey E, Amezquita A, De Souza MB, Caldwell JP, Loetters S, Von May R, Melo-Sampaio PR, Mejia-Vargas D, Perez-Pena P: A taxonomic revision of the Neotropical poison frog genus Ranitomeya (Amphibia: Dendrobatidae). Zootaxa 2011, 3083(1):1-120.				Brown JL, Twomey E, Amezquita A, De Souza MB, Caldwell JP, Loetters S, Von May R, Melo-Sampaio PR, Mejia-Vargas D, Perez-Pena P: A taxonomic revision of the Neotropical poison frog genus Ranitomeya (Amphibia: Dendrobatidae). Zootaxa 2011, 3083(1):1-120.	Brown JL, Twomey E, Amezquita A, De Souza MB, Caldwell JP, Loetters S, Von May R, Melo-Sampaio PR, Mejia-Vargas D, Perez-Pena P: A taxonomic revision of the Neotropical poison frog genus Ranitomeya (Amphibia: Dendrobatidae). Zootaxa 2011, 3083(1):1-120.	Brown JL, Twomey E, Amezquita A, De Souza MB, Caldwell JP, Loetters S, Von May R, Melo-Sampaio PR, Mejia-Vargas D, Perez-Pena P: A taxonomic revision of the Neotropical poison frog genus Ranitomeya (Amphibia: Dendrobatidae). Zootaxa 2011, 3083(1):1-120.			Brown JL, Twomey E, Amezquita A, De Souza MB, Caldwell JP, Loetters S, Von May R, Melo-Sampaio PR, Mejia-Vargas D, Perez-Pena P: A taxonomic revision of the Neotropical poison frog genus Ranitomeya (Amphibia: Dendrobatidae). Zootaxa 2011, 3083(1):1-120.
Dendrobates	sylvaticus	1500	1	6	2.44949	1	27.7704	27.1347	0.977107	Female	Female	terrestrial	Phytotelmata	5	1.26867	9	1	3.5	7	10.5		Sanchez DA: Larval morphology of dart-poison frogs (Anura: Dendrobatoidea: Aromobatidae and Dendrobatidae). Zootaxa 2013, 3637(5):569-591.			Summers K, McKeon CS: The evolutionary ecology of phytotelmata use in Neotropical poison frogs. Miscellaneous Publications, Museum of Zoology, University of Michigan 2004, 193:55-73.	Summers K, McKeon CS: The evolutionary ecology of phytotelmata use in Neotropical poison frogs. Miscellaneous Publications, Museum of Zoology, University of Michigan 2004, 193:55-73.	Lötters S, Mutschmann F: Poison Frogs: Biology, Species & Captive Care: Edition Chimaira; 2007.	ZIMMERMANN H: Conservation studies on the ‘dart‐poison’frogs Dendrobatidae in the field and in captivity. International Zoo Yearbook 1989, 28(1):31-44.	Summers K, Sea McKeon C, Heying H: The evolution of parental care and egg size: a comparative analysis in frogs. Proceedings of the Royal Society B: Biological Sciences 2006, 273(1587):687-692.	Lötters S, and Kahn T. Oophaga sylvatica Funkhouser 1956. In: Kahn TR, La Marca E, Lotters S, Brown JL,Twomey E, and Amézquita A (Eds). 2015. Aposematic Poison Frogs (Dendrobatidae) of the Andean Countries: Bolivia, Colombia, Ecuador, Peru and Venezuela. Conservation International Tropical Field Guide Series, Conservation International, Arlington. USA. xxiii + 588pp.	QCAZ measurements	Daly JW, Myers CW, Whittaker N. Further classification of skin alkaloids from neotropical poison frogs (Dendrobatidae), with a general survey of toxic/noxious substances in the amphibia. Toxicon. 1987;25(10):1023-95.
Dendrobates	tinctorius	1000	1	6	2.44949	1	41	46.5	1.13415	Male	Male	terrestrial	Phytotelmata	9	4.2	6	1.5	7.25	9	16.25	1	Sanchez DA: Larval morphology of dart-poison frogs (Anura: Dendrobatoidea: Aromobatidae and Dendrobatidae). Zootaxa 2013, 3637(5):569-591.			Silverstone PA: A revision of the poison-arrow frogs of the genus Dendrobates Wagler. Revisión de las ranas venenosas del género Dendrobates Wagler. Natural history 1975, 21:1-55.	Summers K, McKeon CS: The evolutionary ecology of phytotelmata use in Neotropical poison frogs. Miscellaneous Publications, Museum of Zoology, University of Michigan 2004, 193:55-73.	Lötters S, Mutschmann F: Poison Frogs: Biology, Species & Captive Care: Edition Chimaira; 2007.	ZIMMERMANN H: Conservation studies on the ‘dart‐poison’frogs Dendrobatidae in the field and in captivity. International Zoo Yearbook 1989, 28(1):31-44.	Bibiana Rojas Personal Observation		Silverstone PA: A revision of the poison-arrow frogs of the genus Dendrobates Wagler. Revisión de las ranas venenosas del género Dendrobates Wagler. Natural history 1975, 21:1-55.	Daly JW, Myers CW, Whittaker N. Further classification of skin alkaloids from neotropical poison frogs (Dendrobatidae), with a general survey of toxic/noxious substances in the amphibia. Toxicon. 1987;25(10):1023-95.
Dendrobates	tolimensis			3	1.73205	0	17.87	18.28	1.02294		Male	terrestrial	Phytotelmata				1.5	4.4	8.7	13.1		Sanchez DA: Larval morphology of dart-poison frogs (Anura: Dendrobatoidea: Aromobatidae and Dendrobatidae). Zootaxa 2013, 3637(5):569-591.			QUEVEDO A: A new species of poison frog (Amphibia: Dendrobatidae) from the Andean mountains of Tolima, Colombia. Zootaxa 2007, 1638:59-68.	QUEVEDO A: A new species of poison frog (Amphibia: Dendrobatidae) from the Andean mountains of Tolima, Colombia. Zootaxa 2007, 1638:59-68.	QUEVEDO A: A new species of poison frog (Amphibia: Dendrobatidae) from the Andean mountains of Tolima, Colombia. Zootaxa 2007, 1638:59-68.				QUEVEDO A: A new species of poison frog (Amphibia: Dendrobatidae) from the Andean mountains of Tolima, Colombia. Zootaxa 2007, 1638:59-68.
Dendrobates	toraro			7	2.64575	1	15.1189	16.45	1.08804	Male	Male	terrestrial	Phytotelmata	1.5		1.5		3.4	6.1	9.5		Brown JL, Twomey E, Amezquita A, De Souza MB, Caldwell JP, Loetters S, Von May R, Melo-Sampaio PR, Mejia-Vargas D, Perez-Pena P: A taxonomic revision of the Neotropical poison frog genus Ranitomeya (Amphibia: Dendrobatidae). Zootaxa 2011, 3083(1):1-120.			Brown JL, Twomey E, Amezquita A, De Souza MB, Caldwell JP, Loetters S, Von May R, Melo-Sampaio PR, Mejia-Vargas D, Perez-Pena P: A taxonomic revision of the Neotropical poison frog genus Ranitomeya (Amphibia: Dendrobatidae). Zootaxa 2011, 3083(1):1-120.	Brown JL, Twomey E, Amezquita A, De Souza MB, Caldwell JP, Loetters S, Von May R, Melo-Sampaio PR, Mejia-Vargas D, Perez-Pena P: A taxonomic revision of the Neotropical poison frog genus Ranitomeya (Amphibia: Dendrobatidae). Zootaxa 2011, 3083(1):1-120.		Brown JL, Twomey E, Amezquita A, De Souza MB, Caldwell JP, Loetters S, Von May R, Melo-Sampaio PR, Mejia-Vargas D, Perez-Pena P: A taxonomic revision of the Neotropical poison frog genus Ranitomeya (Amphibia: Dendrobatidae). Zootaxa 2011, 3083(1):1-120.		Brown JL, Twomey E, Amezquita A, De Souza MB, Caldwell JP, Loetters S, Von May R, Melo-Sampaio PR, Mejia-Vargas D, Perez-Pena P: A taxonomic revision of the Neotropical poison frog genus Ranitomeya (Amphibia: Dendrobatidae). Zootaxa 2011, 3083(1):1-120.	Brown JL, Twomey E, Amezquita A, De Souza MB, Caldwell JP, Loetters S, Von May R, Melo-Sampaio PR, Mejia-Vargas D, Perez-Pena P: A taxonomic revision of the Neotropical poison frog genus Ranitomeya (Amphibia: Dendrobatidae). Zootaxa 2011, 3083(1):1-120.
Dendrobates	truncatus	1500	1	6	2.44949	1	25.6	28.7	1.12109	Male	Male	terrestrial	Phytotelmata	5	3.5	3.6	2	6.5	3	9.5	1	Londoño GC, Tovar NU: Management and reproduction of the Colombian Magdalena River poison‐dart frog Dendrobates truncatus at Cali Zoo. International Zoo Yearbook 2008, 42(1):71-77.			Cochran DM, Goin CJ: Frogs of Colombia. Bulletin of the United States National Museum 1970.		Lötters S, Mutschmann F: Poison Frogs: Biology, Species & Captive Care: Edition Chimaira; 2007.	Londoño GC, Tovar NU: Management and reproduction of the Colombian Magdalena River poison‐dart frog Dendrobates truncatus at Cali Zoo. International Zoo Yearbook 2008, 42(1):71-77.	Londoño GC, Tovar NU: Management and reproduction of the Colombian Magdalena River poison‐dart frog Dendrobates truncatus at Cali Zoo. International Zoo Yearbook 2008, 42(1):71-77.		Silverstone PA: A revision of the poison-arrow frogs of the genus Dendrobates Wagler. Revisión de las ranas venenosas del género Dendrobates Wagler. Natural history 1975, 21:1-55.	Daly JW, Myers CW, Whittaker N. Further classification of skin alkaloids from neotropical poison frogs (Dendrobatidae), with a general survey of toxic/noxious substances in the amphibia. Toxicon. 1987;25(10):1023-95.
Dendrobates	uakarii			8	2.82843	1	15.0267	15.93	1.06012	Male	Male	terrestrial	Phytotelmata			3.5	1	6.3	10.2	16.5		Brown J, Morales V, Summers K: Divergence in parental care, habitat selection and larval life history between two species of Peruvian poison frogs: an experimental analysis. Journal of Evolutionary Biology 2008, 21(6):1534-1543.				Brown JL, Twomey E, Amezquita A, De Souza MB, Caldwell JP, Loetters S, Von May R, Melo-Sampaio PR, Mejia-Vargas D, Perez-Pena P: A taxonomic revision of the Neotropical poison frog genus Ranitomeya (Amphibia: Dendrobatidae). Zootaxa 2011, 3083(1):1-120.	Brown JL, Twomey E, Amezquita A, De Souza MB, Caldwell JP, Loetters S, Von May R, Melo-Sampaio PR, Mejia-Vargas D, Perez-Pena P: A taxonomic revision of the Neotropical poison frog genus Ranitomeya (Amphibia: Dendrobatidae). Zootaxa 2011, 3083(1):1-120.	Brown JL, Twomey E, Amezquita A, De Souza MB, Caldwell JP, Loetters S, Von May R, Melo-Sampaio PR, Mejia-Vargas D, Perez-Pena P: A taxonomic revision of the Neotropical poison frog genus Ranitomeya (Amphibia: Dendrobatidae). Zootaxa 2011, 3083(1):1-120.			Brown JL, Schulte R, Summers K: A new species of Dendrobates (Anura: Dendrobatidae) from the Amazonian lowlands in Peru. Zootaxa 2006, 1152(1):45-58.
Dendrobates	vanzolinii	1000	1	5	2.23607	0	17	18.6	1.09412		Male	terrestrial	Phytotelmata	1.5		1.5	1	5.6172	9.4828	15.1		Brown J, Morales V, Summers K: Divergence in parental care, habitat selection and larval life history between two species of Peruvian poison frogs: an experimental analysis. Journal of Evolutionary Biology 2008, 21(6):1534-1543.			Brown, J. L., E. Twomey, M. Pepper, and M. S. Rodriguez. 2008. Revision of the Ranitomeya fantastica species complex with description of two new species from Central Peru (Anura : Dendrobatidae). Zootaxa:1-24.	Summers K, McKeon CS: The evolutionary ecology of phytotelmata use in Neotropical poison frogs. Miscellaneous Publications, Museum of Zoology, University of Michigan 2004, 193:55-73.	Caldwell JP: Pair bonding in spotted poison frogs. Nature 1997, 385(6613):211-211.	Brown JL, Twomey E, Amezquita A, De Souza MB, Caldwell JP, Loetters S, Von May R, Melo-Sampaio PR, Mejia-Vargas D, Perez-Pena P: A taxonomic revision of the Neotropical poison frog genus Ranitomeya (Amphibia: Dendrobatidae). Zootaxa 2011, 3083(1):1-120.		Brown JL, Twomey E, Amezquita A, De Souza MB, Caldwell JP, Loetters S, Von May R, Melo-Sampaio PR, Mejia-Vargas D, Perez-Pena P: A taxonomic revision of the Neotropical poison frog genus Ranitomeya (Amphibia: Dendrobatidae). Zootaxa 2011, 3083(1):1-120.	Caldwell JP: Pair bonding in spotted poison frogs. Nature 1997, 385(6613):211-211.	Daly JW, Myers CW, Whittaker N. Further classification of skin alkaloids from neotropical poison frogs (Dendrobatidae), with a general survey of toxic/noxious substances in the amphibia. Toxicon. 1987;25(10):1023-95.
Dendrobates	variabilis	1000	1	6	2.44949	1	14.1691	15.6933	1.10758	Male	Male	terrestrial	Phytotelmata	4	1.14692	3.7	3.5	4.5	7.9	12.4	1	Brown J, Morales V, Summers K: Divergence in parental care, habitat selection and larval life history between two species of Peruvian poison frogs: an experimental analysis. Journal of Evolutionary Biology 2008, 21(6):1534-1543.			Brown J, Morales V, Summers K: Divergence in parental care, habitat selection and larval life history between two species of Peruvian poison frogs: an experimental analysis. Journal of Evolutionary Biology 2008, 21(6):1534-1543.	Summers K, McKeon CS: The evolutionary ecology of phytotelmata use in Neotropical poison frogs. Miscellaneous Publications, Museum of Zoology, University of Michigan 2004, 193:55-73.	Brown, J. L., E. Twomey, A. Amézquita, M. Barbosa de Souza, J. P. Caldwell, S. Lötters, R. von May, P. R. Melo-Sampaio, D. Mejía-Vargas, P. Perez-Peña, M. Pepper, E. H. Poelman, M. Sanchez-Rodriguez, and K. Summers. 2011. A taxonomic revision of the Neotropical poison frog genus Ranitomeya (Amphibia: Dendrobatidae). Zootaxa 3083:1-120.	Brown JL, Twomey E, Amezquita A, De Souza MB, Caldwell JP, Loetters S, Von May R, Melo-Sampaio PR, Mejia-Vargas D, Perez-Pena P: A taxonomic revision of the Neotropical poison frog genus Ranitomeya (Amphibia: Dendrobatidae). Zootaxa 2011, 3083(1):1-120.	Observation (Ailin)	Brown JL, Twomey E, Amezquita A, De Souza MB, Caldwell JP, Loetters S, Von May R, Melo-Sampaio PR, Mejia-Vargas D, Perez-Pena P: A taxonomic revision of the Neotropical poison frog genus Ranitomeya (Amphibia: Dendrobatidae). Zootaxa 2011, 3083(1):1-120.	QCAZ specimens	Daly JW, Myers CW, Whittaker N. Further classification of skin alkaloids from neotropical poison frogs (Dendrobatidae), with a general survey of toxic/noxious substances in the amphibia. Toxicon. 1987;25(10):1023-95.
Dendrobates	ventrimaculatus	1000	1	7	2.64575	1	15.1225	16.4844	1.09006	Male	Male	terrestrial	Phytotelmata	4	1.39258	2.93	2	6	11	17	1	Brown J, Morales V, Summers K: Divergence in parental care, habitat selection and larval life history between two species of Peruvian poison frogs: an experimental analysis. Journal of Evolutionary Biology 2008, 21(6):1534-1543.			Bechter R, Lescure J: Dendrobates quinquevittatus. Fortpflanzungsverhalten im Terrarium und Vielgestaltigkeit der Art (Teil 1) Herpetofauna 1982, 4(21):26-30.	Summers K, McKeon CS: The evolutionary ecology of phytotelmata use in Neotropical poison frogs. Miscellaneous Publications, Museum of Zoology, University of Michigan 2004, 193:55-73.	Brown JL, Twomey E, Amezquita A, De Souza MB, Caldwell JP, Loetters S, Von May R, Melo-Sampaio PR, Mejia-Vargas D, Perez-Pena P: A taxonomic revision of the Neotropical poison frog genus Ranitomeya (Amphibia: Dendrobatidae). Zootaxa 2011, 3083(1):1-120.	Summers K, McKeon CS: The evolutionary ecology of phytotelmata use in Neotropical poison frogs. Miscellaneous Publications, Museum of Zoology, University of Michigan 2004, 193:55-73.	Observation (Ailin)	Lötters S, Mutschmann F: Poison Frogs: Biology, Species & Captive Care: Edition Chimaira; 2007.	QCAZ specimens	Daly JW, Myers CW, Whittaker N. Further classification of skin alkaloids from neotropical poison frogs (Dendrobatidae), with a general survey of toxic/noxious substances in the amphibia. Toxicon. 1987;25(10):1023-95.
Dendrobates	vicentei			6	2.44949	1	19	21	1.10526	Female	Female	terrestrial	Phytotelmata			4	1								Peña B, De Gracia V, and Flores EE. Oophaga vicentei (Vicente’s Poison Frog). Habitat Use. Herpetological Review 2016, 47 (1):114		Lötters S, Mutschmann F: Poison Frogs: Biology, Species & Captive Care: Edition Chimaira; 2007.	Lötters S, Mutschmann F: Poison Frogs: Biology, Species & Captive Care: Edition Chimaira; 2007.			Jungfer K, Weygoldt P, Juraske N: Dendrobates vicentei, ein neuer Pfeilgiftfrosch aus Zentral–Panama. Herpetofauna 1996, 18(103):17-26.
Dendrobates	victimatus			6	2.44949	1	14.4225	13.86	0.960998	Male	Male	terrestrial	Phytotelmata																		Marquez R, Mejia-Vargas D, Palacios-Rodriguez P, Ramirez-Castaneda V, and Amezquita A: A new species of Andinobates (Anura: Dendrobatidae) from the Urabá region of Colombia. Zootaxa 2017, 4290(3), 531-546.
Dendrobates	virolinensis			6	2.44949	1	16.5	17.12	1.03758	Male	Male	terrestrial	Phytotelmata	2.1	2.3	2	1.5	5.6	11.6	17.2	1						Ruiz-Carranza P, Ramírez-Pinilla M. Una nueva especie de Minyobates (Anura: Dendrobatidae) de Colombia. Lozania. 1992;61:1-16.		1Valderrama-Vernaza M, Serrano-Cardozo VH, Ramírez-Pinilla MP. Reproductive activity of the Andean frog Ranitomeya virolinensis (Anura: Dendrobatidae). Copeia. 2010;2010(2):211-7.		Ruiz-Carranza P, Ramírez-Pinilla M. Una nueva especie de Minyobates (Anura: Dendrobatidae) de Colombia. Lozania. 1992;61:1-16.
Dendrobates	yavaricolus			5	2.23607	0	16.3	17.25	1.05828			terrestrial	Phytotelmata					4.7	7.8	12.5					Perez-Pena PE, Chavez G, Twomey E, Brown JL. Two new species of Ranitomeya (Anura: Dendrobatidae) from eastern Amazonian Peru. Zootaxa. 2010;2439(1):1-23.						Perez-Pena PE, Chavez G, Twomey E, Brown JL. Two new species of Ranitomeya (Anura: Dendrobatidae) from eastern Amazonian Peru. Zootaxa. 2010;2439(1):1-23.
Ectopoglossus	isthminus			2	1.41421	0	20.33	22.6	1.11166			riparian																			Myers CW, Ibáñez R, Grant T, Jaramillo CA: Discovery of the frog genus Anomaloglossus in Panama, with descriptions of two new species from the Chagres Highlands (Dendrobatoidea: Aromobatidae). American Museum Novitates 2012, 2012(3763):1-19.
Ectopoglossus	saxatilis							24.6							2.5																Grant T, Rada M, Anganoy-Criollo M, Batista A, Dias PH, Jeckel AM, Machado DJ, Rueda-Almonacid JV: Phylogenetic systematics of dart-poison frogs and their relatives revisited (Anura: Dendrobatoidea). South American Journal of Herpetology 2017, 12(s1).
Epipedobates	anthonyi	1000	1	11	3.31662	1	18.9685	20.6664	1.08951	Male	Male	terrestrial	Stream	24	1.4378	10	10.25	3.38	6.69	10.07		Sanchez DA: Larval morphology of dart-poison frogs (Anura: Dendrobatoidea: Aromobatidae and Dendrobatidae). Zootaxa 2013, 3637(5):569-591.			Observed	Summers K, McKeon CS: The evolutionary ecology of phytotelmata use in Neotropical poison frogs. Miscellaneous Publications, Museum of Zoology, University of Michigan 2004, 193:55-73.	Observation	ZIMMERMANN H: Conservation studies on the ‘dart‐poison’frogs Dendrobatidae in the field and in captivity. International Zoo Yearbook 1989, 28(1):31-44.	Observation (Ailin)	Lötters S, Mutschmann F: Poison Frogs: Biology, Species & Captive Care: Edition Chimaira; 2007.and ZIMMERMANN H: Conservation studies on the ‘dart‐poison’frogs Dendrobatidae in the field and in captivity. International Zoo Yearbook 1989, 28(1):31-44.	QCAZ specimens	Daly JW, Myers CW, Whittaker N. Further classification of skin alkaloids from neotropical poison frogs (Dendrobatidae), with a general survey of toxic/noxious substances in the amphibia. Toxicon. 1987;25(10):1023-95.
Epipedobates	boulengeri	1000	1	5	2.23607	0	16.7438	17.2913	1.0327	Male	Male	terrestrial	Stream	20	1.26083	20	7.2	3.66474	6.74368	10.4084	0	Sanchez DA: Larval morphology of dart-poison frogs (Anura: Dendrobatoidea: Aromobatidae and Dendrobatidae). Zootaxa 2013, 3637(5):569-591.			Observed	Summers K, McKeon CS: The evolutionary ecology of phytotelmata use in Neotropical poison frogs. Miscellaneous Publications, Museum of Zoology, University of Michigan 2004, 193:55-73.	Observation	ZIMMERMANN H: Conservation studies on the ‘dart‐poison’frogs Dendrobatidae in the field and in captivity. International Zoo Yearbook 1989, 28(1):31-44.	Observation (Ailin)	ZIMMERMANN H: Conservation studies on the ‘dart‐poison’frogs Dendrobatidae in the field and in captivity. International Zoo Yearbook 1989, 28(1):31-44.	QCAZ specimens	Cipriani I, Rivera M. Detección de alcaloides en la piel de cuatro especies de anfibios ecuatorianos (Anura: Dendrobatidae). Revista Ecuatoriana de Medicina y Ciencias Biológicas: REMCB. 2009;30(1):42-9.
Epipedobates	boulengeriGorgona			5	2.23607	0	18.79	20.75	1.10431	Male	Male	terrestrial	Stream				6.71324	3.75	7	10.75		Sanchez DA: Larval morphology of dart-poison frogs (Anura: Dendrobatoidea: Aromobatidae and Dendrobatidae). Zootaxa 2013, 3637(5):569-591.			Silverstone PA: A revision of the poison-arrow frogs of the genus Phyllobates Bibron in Sagra (Family Dendrobatidae). Revisión de las ranas venenosas del género Phyllobates Bibron en Sagra (Familia Dendrobatidae). Natural History 1976, 27:1-53.				Cochran DM, Goin CJ: Frogs of Colombia. Bulletin of the United States National Museum 1970.	Aguilar-Pardo, DR 2003 MS UniAndes	Cely, SM. MS thesis 2010
Epipedobates	darwinwallacei	1000	1	7	2.64575	1	17.8142	18.699	1.04967	Male	Male	terrestrial	Stream				5														QCAZ specimens	Cipriani I, Rivera M. Detección de alcaloides en la piel de cuatro especies de anfibios ecuatorianos (Anura: Dendrobatidae). Revista Ecuatoriana de Medicina y Ciencias Biológicas: REMCB. 2009;30(1):42-9.
Epipedobates	machalilla			4	2	0	15.361	15.7361	1.02442	Male	Male	terrestrial	Stream	15	1.23381	16	14	4.16867	7.02067	11.1893		Coloma LA: Ecuadorian frogs of the genus Colostethus (Anura: Dendrobatidae): Natural History Museum, University of Kansas; 1995.			Coloma LA: Ecuadorian frogs of the genus Colostethus (Anura: Dendrobatidae): Natural History Museum, University of Kansas; 1995.	Coloma LA: Ecuadorian frogs of the genus Colostethus (Anura: Dendrobatidae): Natural History Museum, University of Kansas; 1995.	Observation	Observation	Observation (Ailin)	Del Pino EM, Avila ME, Perez OD, Benitez MS, Alarcon I, Noboa V, and Moya IM. Development of the dendrobatid frog Colostethus machalilla. International Journal of Developmental Biology 2004, 48, 663-670.	QCAZ specimens
Epipedobates	narinensis			4	2	0	16.3			Male	Male	terrestrial	Stream				2.5	3.2	5	8.2		Sanchez DA: Larval morphology of dart-poison frogs (Anura: Dendrobatoidea: Aromobatidae and Dendrobatidae). Zootaxa 2013, 3637(5):569-591.			Mueses-Cisneros JJ, Cepeda-Quilindo B, Moreno-Quintero V: Una nueva especie de Epipedobates (Anura: Dendrobatidae) del suroccidente de Colombia. Papéis Avulsos de Zoologia 2008, 48(1):1-10.	Mueses-Cisneros JJ, Cepeda-Quilindo B, Moreno-Quintero V: Una nueva especie de Epipedobates (Anura: Dendrobatidae) del suroccidente de Colombia. Papéis Avulsos de Zoologia 2008, 48(1):1-10.	Mueses-Cisneros JJ, Cepeda-Quilindo B, Moreno-Quintero V: Una nueva especie de Epipedobates (Anura: Dendrobatidae) del suroccidente de Colombia. Papéis Avulsos de Zoologia 2008, 48(1):1-10.				Mueses-Cisneros JJ, Cepeda-Quilindo B, Moreno-Quintero V: Una nueva especie de Epipedobates (Anura: Dendrobatidae) del suroccidente de Colombia. Papéis Avulsos de Zoologia 2008, 48(1):1-10.
Epipedobates	tricolor	1000	1	10	3.16228	1	20.252	21.1578	1.04473	Male	Male	terrestrial	Stream	18.5	1.38226	25	14	3.27	9.5	12.77		Sanchez DA: Larval morphology of dart-poison frogs (Anura: Dendrobatoidea: Aromobatidae and Dendrobatidae). Zootaxa 2013, 3637(5):569-591.			Observed	Summers K, McKeon CS: The evolutionary ecology of phytotelmata use in Neotropical poison frogs. Miscellaneous Publications, Museum of Zoology, University of Michigan 2004, 193:55-73.	Silverstone PA: A revision of the poison-arrow frogs of the genus Phyllobates Bibron in Sagra (Family Dendrobatidae). Revisión de las ranas venenosas del género Phyllobates Bibron en Sagra (Familia Dendrobatidae). Natural History 1976, 27:1-53.	ZIMMERMANN H: Conservation studies on the ‘dart‐poison’frogs Dendrobatidae in the field and in captivity. International Zoo Yearbook 1989, 28(1):31-44.	Observation (Ailin)	Lötters S, Mutschmann F: Poison Frogs: Biology, Species & Captive Care: Edition Chimaira; 2007.	QCAZ specimens	Cipriani I, Rivera M. Detección de alcaloides en la piel de cuatro especies de anfibios ecuatorianos (Anura: Dendrobatidae). Revista Ecuatoriana de Medicina y Ciencias Biológicas: REMCB. 2009;30(1):42-9.
Hyloxalus	anthracinus			1	1	0	16.21	17.59	1.08513			riparian	Stream					7.5	13	20.5		Edwards SR: A phenetic analysis of the genus Colostethus (Anura: Dendrobatidae). University of Kansas; 1974.			Coloma LA: Ecuadorian frogs of the genus Colostethus (Anura: Dendrobatidae): Natural History Museum, University of Kansas; 1995.	Coloma LA: Ecuadorian frogs of the genus Colostethus (Anura: Dendrobatidae): Natural History Museum, University of Kansas; 1995.					Edwards SR: A phenetic analysis of the genus Colostethus (Anura: Dendrobatidae). University of Kansas; 1974.
Hyloxalus	awa	0	0	3	1.73205	0	19.9186	21.2333	1.066			terrestrial	Stream	12.5	1.31095	15.25	11.3333	3.54093	6.01582	9.55676		Coloma LA: Ecuadorian frogs of the genus Colostethus (Anura: Dendrobatidae): Natural History Museum, University of Kansas; 1995.			Observed	Coloma LA: Ecuadorian frogs of the genus Colostethus (Anura: Dendrobatidae): Natural History Museum, University of Kansas; 1995.	Mudrack W: Pflege und Zucht eines Blattsteigerfrosches der Gattung Phyllobates aus Ecuador. Salamandra 1969, 5(3/4):81-84.	Observation	Observed	Observed	Coloma LA: Ecuadorian frogs of the genus Colostethus (Anura: Dendrobatidae): Natural History Museum, University of Kansas; 1995.	Darst CR, Cummings ME. Predator learning favours mimicry of a less-toxic model in poison frogs. Nature. 2006;440(7081):208-11.
Hyloxalus	azureiventris		1	8	2.82843	1	23.5	26.5	1.12766	Male	Male	terrestrial	Stream		3.12346	14	7	4.82245	10.8816	15.7041		Sanchez DA: Larval morphology of dart-poison frogs (Anura: Dendrobatoidea: Aromobatidae and Dendrobatidae). Zootaxa 2013, 3637(5):569-591.			Observed	Summers K, McKeon CS: The evolutionary ecology of phytotelmata use in Neotropical poison frogs. Miscellaneous Publications, Museum of Zoology, University of Michigan 2004, 193:55-73.	Schulte R, Hauck K: Pfeilgiftfrösche" Artenteil-Peru": Nikola Verlag; 1999.	ZIMMERMANN H: Conservation studies on the ‘dart‐poison’frogs Dendrobatidae in the field and in captivity. International Zoo Yearbook 1989, 28(1):31-44.	Observed	Lötters S, Jungfer K, Widmer A: A new genus of aposematic poison frog (Amphibia: Anura: Dendrobatidae) from the upper Amazon basin, with notes on its reproductive behaviour and tadpole morphology. Jahreshefte der Gesellschaft fuer Naturkunde in Wüttemberg 2000, 156:234-243.	KNELLER MI, HENLE K: Ein neuer Blattsteiger-Frosch (SaIientia: Dendrobatidae: PhyDobates) aus Peru. 1985.	Saporito RA, Spande TF, Garraffo HM, Donnelly MA. Arthropod alkaloids in poison frogs: a review of the dietary hypothesis. Heterocycles. 2009;79(1):277-97.
Hyloxalus	bocagei			3	1.73205	0	22.8	27.2	1.19298	Male	Male	riparian	Stream	39.7	1.78	30	10	5.5	8.9	14.4		Sanchez DA: Larval morphology of dart-poison frogs (Anura: Dendrobatoidea: Aromobatidae and Dendrobatidae). Zootaxa 2013, 3637(5):569-591.			Paez-Vacas MI, Coloma LA, Santos JC: Systematics of the Hyloxalus bocagei complex (Anura: Dendrobatidae), description of two new cryptic species, and recognition of H. maculosus. Zootaxa 2010, 2711(1):1-75.	Paez-Vacas MI, Coloma LA, Santos JC: Systematics of the Hyloxalus bocagei complex (Anura: Dendrobatidae), description of two new cryptic species, and recognition of H. maculosus. Zootaxa 2010, 2711(1):1-75.	Paez-Vacas MI, Coloma LA, Santos JC: Systematics of the Hyloxalus bocagei complex (Anura: Dendrobatidae), description of two new cryptic species, and recognition of H. maculosus. Zootaxa 2010, 2711(1):1-75.	ZIMMERMANN H: Conservation studies on the ‘dart‐poison’frogs Dendrobatidae in the field and in captivity. International Zoo Yearbook 1989, 28(1):31-44.	Paez-Vacas MI, Coloma LA, Santos JC: Systematics of the Hyloxalus bocagei complex (Anura: Dendrobatidae), description of two new cryptic species, and recognition of H. maculosus. Zootaxa 2010, 2711(1):1-75.	Paez-Vacas MI, Coloma LA, Santos JC: Systematics of the Hyloxalus bocagei complex (Anura: Dendrobatidae), description of two new cryptic species, and recognition of H. maculosus. Zootaxa 2010, 2711(1):1-75.	Paez-Vacas MI, Coloma LA, Santos JC: Systematics of the Hyloxalus bocagei complex (Anura: Dendrobatidae), description of two new cryptic species, and recognition of H. maculosus. Zootaxa 2010, 2711(1):1-75.
Hyloxalus	cepedai	0	0	4	2	0	17.35	18.75	1.08069																						Morales V. R. Sistematica y zoogeografia de los grupos Colostethus brunneus y Colostethus alagoanus (Anura, Dendrobatidae). 1994. Universidad de Puerto Rico, Recinto Mayaguez.	Grant T, Frost DR, Caldwell JP, Gagliardo R, Haddad CF, Kok PJ, et al. Phylogenetic systematics of dart-poison frogs and their relatives (Amphibia: Athesphatanura: Dendrobatidae). Bulletin of the American Museum of natural History. 2006;2006(299):1-262.
Hyloxalus	chlorocraspedus			6	2.44949	1	25	28.2	1.128		Male	terrestrial	Stream		2.3	10	6.8			11.4		Sanchez DA: Larval morphology of dart-poison frogs (Anura: Dendrobatoidea: Aromobatidae and Dendrobatidae). Zootaxa 2013, 3637(5):569-591.			Caldwell JP: A new Amazonian species of Cryptophyllobates (Anura: Dendrobatidae). Herpetologica 2005, 61(4):449-461.	Caldwell JP: A new Amazonian species of Cryptophyllobates (Anura: Dendrobatidae). Herpetologica 2005, 61(4):449-461.	Caldwell JP: A new Amazonian species of Cryptophyllobates (Anura: Dendrobatidae). Herpetologica 2005, 61(4):449-461.	Caldwell JP: A new Amazonian species of Cryptophyllobates (Anura: Dendrobatidae). Herpetologica 2005, 61(4):449-461.	Caldwell JP: A new Amazonian species of Cryptophyllobates (Anura: Dendrobatidae). Herpetologica 2005, 61(4):449-461.		Caldwell JP: A new Amazonian species of Cryptophyllobates (Anura: Dendrobatidae). Herpetologica 2005, 61(4):449-461.
Hyloxalus	craspedoceps			3	1.73205	0	19.3	19.7	1.02073		Male	terrestrial	Stream				7	8.72	11.96	20.68		Duellman WE: Frogs of the genus Colostethus (Anura; Dendrobatidae) in the Andes of northern Peru. 2004.			Duellman WE: Frogs of the genus Colostethus (Anura; Dendrobatidae) in the Andes of northern Peru. 2004.	Duellman WE: Frogs of the genus Colostethus (Anura; Dendrobatidae) in the Andes of northern Peru. 2004.	Duellman WE: Frogs of the genus Colostethus (Anura; Dendrobatidae) in the Andes of northern Peru. 2004.				Duellman WE: Frogs of the genus Colostethus (Anura; Dendrobatidae) in the Andes of northern Peru. 2004.
Hyloxalus	delatorreae			3	1.73205	0	18.53	19.9	1.07393		Male	terrestrial	Stream				13	5	6.6	11.6		Coloma LA: Ecuadorian frogs of the genus Colostethus (Anura: Dendrobatidae): Natural History Museum, University of Kansas; 1995.			Coloma LA: Ecuadorian frogs of the genus Colostethus (Anura: Dendrobatidae): Natural History Museum, University of Kansas; 1995.	Coloma LA: Ecuadorian frogs of the genus Colostethus (Anura: Dendrobatidae): Natural History Museum, University of Kansas; 1995.	Muñoz MHY: Estado poblacional de una de rana nodriza (Anura: Dendrobatidae: Hyloxalus delatorreae), críticamente amenazada, en los Andes Norte de Ecuador. Boletín Técnico, Serie Zoológica 2019, 9(6).				Coloma LA: Ecuadorian frogs of the genus Colostethus (Anura: Dendrobatidae): Natural History Museum, University of Kansas; 1995.
Hyloxalus	elachyhistusECU			2	1.41421	0	20.9238	22.4954	1.07511	Male	Female	riparian	Stream	19		19	9.16667	3.558	6.642	10.2		Sanchez DA: Larval morphology of dart-poison frogs (Anura: Dendrobatoidea: Aromobatidae and Dendrobatidae). Zootaxa 2013, 3637(5):569-591.			Duellman WE: Frogs of the genus Colostethus (Anura; Dendrobatidae) in the Andes of northern Peru. 2004.	Coloma LA: Ecuadorian frogs of the genus Colostethus (Anura: Dendrobatidae): Natural History Museum, University of Kansas; 1995.	Duellman WE: Frogs of the genus Colostethus (Anura; Dendrobatidae) in the Andes of northern Peru. 2004.	Edwards SR: Taxonomic notes on South American Colostethus with descriptions of two new species (Amphibia, Dendrobatidae). Proceedings of the Biological Society of Washington 1971, 84(18):147-162.		Edwards SR: Taxonomic notes on South American Colostethus with descriptions of two new species (Amphibia, Dendrobatidae). Proceedings of the Biological Society of Washington 1971, 84(18):147-162.	QCAZ specimens
Hyloxalus	elachyhistusPER			2	1.41421	0	17.7	20.7	1.16949	Male	Female	riparian	Stream				9.16667	3.558	6.642	10.2		Sanchez DA: Larval morphology of dart-poison frogs (Anura: Dendrobatoidea: Aromobatidae and Dendrobatidae). Zootaxa 2013, 3637(5):569-591.			Duellman WE: Frogs of the genus Colostethus (Anura; Dendrobatidae) in the Andes of northern Peru. 2004.	Duellman WE: Frogs of the genus Colostethus (Anura; Dendrobatidae) in the Andes of northern Peru. 2004.	Duellman WE: Frogs of the genus Colostethus (Anura; Dendrobatidae) in the Andes of northern Peru. 2004.				Duellman WE: Frogs of the genus Colostethus (Anura; Dendrobatidae) in the Andes of northern Peru. 2004.
Hyloxalus	felixcoperari						20.6	22.4	1.08738		Female	riparian					3	4.1	5.3	9.4		Acosta-Galvis AR, Vargas-Ramirez M:A new species of Hyloxalus Jiménez De La Espada, 1871 ‘‘1870’’ (Anura: Dendrobatidae: Hyloxalinae) from a cloud forest near Bogotá, Colombia, with comments on the subpunctatus clade. Vertebrate Zoology 2018, 68(2): 123-141.									Acosta-Galvis AR, Vargas-Ramirez M:A new species of Hyloxalus Jiménez De La Espada, 1871 ‘‘1870’’ (Anura: Dendrobatidae: Hyloxalinae) from a cloud forest near Bogotá, Colombia, with comments on the subpunctatus clade. Vertebrate Zoology 2018, 68(2): 123-141.
Hyloxalus	idiomelus			2	1.41421	0	22	25.1	1.14091		Male	riparian	Stream				9.66667	10.64	18.46	29.1		Duellman WE: Frogs of the genus Colostethus (Anura; Dendrobatidae) in the Andes of northern Peru. 2004.			Duellman WE: Frogs of the genus Colostethus (Anura; Dendrobatidae) in the Andes of northern Peru. 2004.	Duellman WE: Frogs of the genus Colostethus (Anura; Dendrobatidae) in the Andes of northern Peru. 2004.	Duellman WE: Frogs of the genus Colostethus (Anura; Dendrobatidae) in the Andes of northern Peru. 2004.				Duellman WE: Frogs of the genus Colostethus (Anura; Dendrobatidae) in the Andes of northern Peru. 2004.
Hyloxalus	infraguttatus	0	0	3	1.73205	0	19.4165	20.7569	1.06903	Male	Male	riparian	Stream		2.2	17	17	3.30818	5.95273	9.26091		Sanchez DA: Larval morphology of dart-poison frogs (Anura: Dendrobatoidea: Aromobatidae and Dendrobatidae). Zootaxa 2013, 3637(5):569-591.			Observation (Ailin)	Coloma LA: Ecuadorian frogs of the genus Colostethus (Anura: Dendrobatidae): Natural History Museum, University of Kansas; 1995.	Pazmiño Otamendi GI: Territorialidad, comportamiento social, reproducción y vocalización de Hyloxalus infraguttatus (Anura: Dendrobatidae). 2012.	Díaz Proaño, Luis Marcelo. Comportamiento social, reproducción, cuidado parental y vocalización de Colostethus infraguttatus (Anura: Dentrobatidae). Quito : Pontificia Universidad Católica del Ecuador, Facultad de Ciencias Exactas y Naturales. 65 p. ; 29 cm. 1998. Tesis Licenciado en Ciencias Biológicas	Díaz Proaño, Luis Marcelo. Comportamiento social, reproducción, cuidado parental y vocalización de Colostethus infraguttatus (Anura: Dentrobatidae). Quito : Pontificia Universidad Católica del Ecuador, Facultad de Ciencias Exactas y Naturales. 65 p. ; 29 cm. 1998. Tesis Licenciado en Ciencias Biológicas		QCAZ specimens	Daly JW, Gusovsky F, Myers CW, Yotsu-Yamashita M, Yasumoto T. First occurrence of tetrodotoxin in a dendrobatid frog (Colostethus inguinalis), with further reports for the bufonid genus Atelopus. Toxicon. 1994;32(3):279-85.
Hyloxalus	insulatus			2	1.41421	0	19.7	22.8	1.15736			riparian	Stream					7.83	11.53	19.36		Duellman WE: Frogs of the genus Colostethus (Anura; Dendrobatidae) in the Andes of northern Peru. 2004.			Duellman WE: Frogs of the genus Colostethus (Anura; Dendrobatidae) in the Andes of northern Peru. 2004.	Duellman WE: Frogs of the genus Colostethus (Anura; Dendrobatidae) in the Andes of northern Peru. 2004.					Duellman WE: Frogs of the genus Colostethus (Anura; Dendrobatidae) in the Andes of northern Peru. 2004.
Hyloxalus	italoi			2	1.41421	0	23.1	25.8	1.11688	Male	Male	riparian	Stream	21	2.39		8	7.1	13.7	20.6		Sanchez DA: Larval morphology of dart-poison frogs (Anura: Dendrobatoidea: Aromobatidae and Dendrobatidae). Zootaxa 2013, 3637(5):569-591.			Paez-Vacas MI, Coloma LA, Santos JC: Systematics of the Hyloxalus bocagei complex (Anura: Dendrobatidae), description of two new cryptic species, and recognition of H. maculosus. Zootaxa 2010, 2711(1):1-75.	Paez-Vacas MI, Coloma LA, Santos JC: Systematics of the Hyloxalus bocagei complex (Anura: Dendrobatidae), description of two new cryptic species, and recognition of H. maculosus. Zootaxa 2010, 2711(1):1-75.	Paez-Vacas MI, Coloma LA, Santos JC: Systematics of the Hyloxalus bocagei complex (Anura: Dendrobatidae), description of two new cryptic species, and recognition of H. maculosus. Zootaxa 2010, 2711(1):1-75.		Paez-Vacas MI, Coloma LA, Santos JC: Systematics of the Hyloxalus bocagei complex (Anura: Dendrobatidae), description of two new cryptic species, and recognition of H. maculosus. Zootaxa 2010, 2711(1):1-75.	Paez-Vacas MI, Coloma LA, Santos JC: Systematics of the Hyloxalus bocagei complex (Anura: Dendrobatidae), description of two new cryptic species, and recognition of H. maculosus. Zootaxa 2010, 2711(1):1-75.	Paez-Vacas MI, Coloma LA, Santos JC: Systematics of the Hyloxalus bocagei complex (Anura: Dendrobatidae), description of two new cryptic species, and recognition of H. maculosus. Zootaxa 2010, 2711(1):1-75.
Hyloxalus	jacobuspetersi			1	1	0	21.31	24.77	1.16237		Male	riparian	Stream				4	8.2725	11.0025	19.275		Sanchez DA: Larval morphology of dart-poison frogs (Anura: Dendrobatoidea: Aromobatidae and Dendrobatidae). Zootaxa 2013, 3637(5):569-591.			Observation (Ailin)	Coloma LA: Ecuadorian frogs of the genus Colostethus (Anura: Dendrobatidae): Natural History Museum, University of Kansas; 1995.	Coloma LA: Ecuadorian frogs of the genus Colostethus (Anura: Dendrobatidae): Natural History Museum, University of Kansas; 1995.				Edwards SR: A phenetic analysis of the genus Colostethus (Anura: Dendrobatidae). University of Kansas; 1974.
Hyloxalus	lehmanni			2	1.41421	0	17.7	20	1.12994	Male	Male	terrestrial	Stream				4	4.775	8.6	13.375					measured AMNH 104353						Coloma LA: Ecuadorian frogs of the genus Colostethus (Anura: Dendrobatidae): Natural History Museum, University of Kansas; 1995.
Hyloxalus	leucophaeus			2	1.41421	0	25	26.1	1.044			riparian	Stream					15.6	21.9	37.5		Duellman WE: Frogs of the genus Colostethus (Anura; Dendrobatidae) in the Andes of northern Peru. 2004.			Duellman WE: Frogs of the genus Colostethus (Anura; Dendrobatidae) in the Andes of northern Peru. 2004.	Duellman WE: Frogs of the genus Colostethus (Anura; Dendrobatidae) in the Andes of northern Peru. 2004.					Duellman WE: Frogs of the genus Colostethus (Anura; Dendrobatidae) in the Andes of northern Peru. 2004.
Hyloxalus	maculosus	0	0	1	1	0	22.6	25.1	1.11062	Male	Male	riparian	Stream	39.3	1.96		9	4.8	9.7	14.2		Sanchez DA: Larval morphology of dart-poison frogs (Anura: Dendrobatoidea: Aromobatidae and Dendrobatidae). Zootaxa 2013, 3637(5):569-591.			Paez-Vacas MI, Coloma LA, Santos JC: Systematics of the Hyloxalus bocagei complex (Anura: Dendrobatidae), description of two new cryptic species, and recognition of H. maculosus. Zootaxa 2010, 2711(1):1-75.	Paez-Vacas MI, Coloma LA, Santos JC: Systematics of the Hyloxalus bocagei complex (Anura: Dendrobatidae), description of two new cryptic species, and recognition of H. maculosus. Zootaxa 2010, 2711(1):1-75.	Paez-Vacas MI, Coloma LA, Santos JC: Systematics of the Hyloxalus bocagei complex (Anura: Dendrobatidae), description of two new cryptic species, and recognition of H. maculosus. Zootaxa 2010, 2711(1):1-75.		Paez-Vacas MI, Coloma LA, Santos JC: Systematics of the Hyloxalus bocagei complex (Anura: Dendrobatidae), description of two new cryptic species, and recognition of H. maculosus. Zootaxa 2010, 2711(1):1-75.	Paez-Vacas MI, Coloma LA, Santos JC: Systematics of the Hyloxalus bocagei complex (Anura: Dendrobatidae), description of two new cryptic species, and recognition of H. maculosus. Zootaxa 2010, 2711(1):1-75.	Paez-Vacas MI, Coloma LA, Santos JC: Systematics of the Hyloxalus bocagei complex (Anura: Dendrobatidae), description of two new cryptic species, and recognition of H. maculosus. Zootaxa 2010, 2711(1):1-75.	Darst CR, Menéndez-Guerrero PA, Coloma LA, Cannatella DC. Evolution of dietary specialization and chemical defense in poison frogs (Dendrobatidae): a comparative analysis. The American Naturalist. 2005;165(1):56-69.
Hyloxalus	nexipusECU			6	2.44949	1	22.3275	24.13	1.08073	Male	Male	riparian	Stream				11										Duellman WE: Frogs of the genus Colostethus (Anura; Dendrobatidae) in the Andes of northern Peru. 2004.				QCAZ specimens
Hyloxalus	nexipusPER			6	2.44949	1	19.3	21.4	1.10881	Male	Male	riparian	Stream				12	5.75	8.5	14.25		Duellman WE: Frogs of the genus Colostethus (Anura; Dendrobatidae) in the Andes of northern Peru. 2004.			Duellman WE: Frogs of the genus Colostethus (Anura; Dendrobatidae) in the Andes of northern Peru. 2004.	Duellman WE: Frogs of the genus Colostethus (Anura; Dendrobatidae) in the Andes of northern Peru. 2004.	Duellman WE: Frogs of the genus Colostethus (Anura; Dendrobatidae) in the Andes of northern Peru. 2004.				Duellman WE: Frogs of the genus Colostethus (Anura; Dendrobatidae) in the Andes of northern Peru. 2004.
Hyloxalus	picachos			3	1.73205	0	16.6	17.5	1.05422			terrestrial																			Ardila-Robayo MC, Acosta-Galvis AR, Coloma L: Una nueva especie de Colostethus Cope, 1867 (Amphibia: Anura: Dendrobatidae) de la cordillera Oriental colombiana. Revista de la Academia Colombiana de Ciencias Exactas, Físicas y Naturales23 1999:239-244.
Hyloxalus	pulchellus			3	1.73205	0	18.76	20.97	1.1178	Male	Male	terrestrial	Stream				4	3.546	7.69	11.236		Grant T, Rada M, Anganoy-Criollo M, Batista A, Dias PH, Jeckel AM, Machado DJ, Rueda-Almonacid JV: Phylogenetic systematics of dart-poison frogs and their relatives revisited (Anura: Dendrobatoidea). South American Journal of Herpetology 2017, 12(s1).			Coloma LA: Ecuadorian frogs of the genus Colostethus (Anura: Dendrobatidae): Natural History Museum, University of Kansas; 1995.	Coloma LA: Ecuadorian frogs of the genus Colostethus (Anura: Dendrobatidae): Natural History Museum, University of Kansas; 1995.	Coloma LA: Ecuadorian frogs of the genus Colostethus (Anura: Dendrobatidae): Natural History Museum, University of Kansas; 1995.				Edwards SR: A phenetic analysis of the genus Colostethus (Anura: Dendrobatidae). University of Kansas; 1974.
Hyloxalus	pulcherrimus			2	1.41421	0	28.2	28.2	1			riparian																			Duellman WE: Frogs of the genus Colostethus (Anura; Dendrobatidae) in the Andes of northern Peru. 2004.
Hyloxalus	sauli	0	0	4	2	0	22.7	25.4	1.11894	Male	Male	riparian	Stream	8.33	2.36	11	9	5.28	9.82333	15.1033		Duellman WE: Frogs of the genus Colostethus (Anura; Dendrobatidae) in the Andes of northern Peru. 2004.			Edwards SR. Taxonomic notes on South American dendrobatid frogs of the genus Colostethus. Occasional Papers Museum of Natural History University of Kansas 1974, 30: 1–14.	Summers K, McKeon CS: The evolutionary ecology of phytotelmata use in Neotropical poison frogs. Miscellaneous Publications, Museum of Zoology, University of Michigan 2004, 193:55-73.	Paez-Vacas MI, Coloma LA, Santos JC: Systematics of the Hyloxalus bocagei complex (Anura: Dendrobatidae), description of two new cryptic species, and recognition of H. maculosus. Zootaxa 2010, 2711(1):1-75.	Paez-Vacas MI, Coloma LA, Santos JC: Systematics of the Hyloxalus bocagei complex (Anura: Dendrobatidae), description of two new cryptic species, and recognition of H. maculosus. Zootaxa 2010, 2711(1):1-75.	Paez-Vacas MI, Coloma LA, Santos JC: Systematics of the Hyloxalus bocagei complex (Anura: Dendrobatidae), description of two new cryptic species, and recognition of H. maculosus. Zootaxa 2010, 2711(1):1-75.	Paez-Vacas MI, Coloma LA, Santos JC: Systematics of the Hyloxalus bocagei complex (Anura: Dendrobatidae), description of two new cryptic species, and recognition of H. maculosus. Zootaxa 2010, 2711(1):1-75.	Paez-Vacas MI, Coloma LA, Santos JC: Systematics of the Hyloxalus bocagei complex (Anura: Dendrobatidae), description of two new cryptic species, and recognition of H. maculosus. Zootaxa 2010, 2711(1):1-75.	Darst CR, Menéndez-Guerrero PA, Coloma LA, Cannatella DC. Evolution of dietary specialization and chemical defense in poison frogs (Dendrobatidae): a comparative analysis. The American Naturalist. 2005;165(1):56-69.
Hyloxalus	shuar			1	1	0	27.5	27.4	0.996364			terrestrial																			Coloma LA: Ecuadorian frogs of the genus Colostethus (Anura: Dendrobatidae): Natural History Museum, University of Kansas; 1995.
Hyloxalus	sordidatus			1	1	0	31.2	34.646	1.11045			riparian	Stream					10.87	15.57	26.44		Duellman WE: Frogs of the genus Colostethus (Anura; Dendrobatidae) in the Andes of northern Peru. 2004.			Duellman WE: Frogs of the genus Colostethus (Anura; Dendrobatidae) in the Andes of northern Peru. 2004.	Duellman WE: Frogs of the genus Colostethus (Anura; Dendrobatidae) in the Andes of northern Peru. 2004.					Duellman WE: Frogs of the genus Colostethus (Anura; Dendrobatidae) in the Andes of northern Peru. 2004.
Hyloxalus	spIbaguearliensis			2	1.41421	0	15.4	16.5	1.07143			terrestrial	Stream	8		8											Grant T, Frost DR, Caldwell JP, Gagliardo R, Haddad CF, Kok PJ, Means DB, Noonan BP, Schargel WE, Wheeler WC: Phylogenetic systematics of dart-poison frogs and their relatives (Amphibia: Athesphatanura: Dendrobatidae). Bulletin of the American Museum of natural History 2006, 2006(299):1-262
Hyloxalus	subpunctatus			2	1.41421	0	18.65	22.44	1.20322	Male	Male	terrestrial	Stream	24.5	1.5	21.5	9.1	3.5	5.6	9.1	0	Duellman WE: Frogs of the genus Colostethus (Anura; Dendrobatidae) in the Andes of northern Peru. 2004.			Anganoy-Criollo M. Tadpoles of the High-Andean Hyloxalus subpunctatus (Anura: Dendrobatidae) with description of larval variation and species distinction by larval morphology. Papéis Avulsos de Zoologia 2013, 53(15), 221-224.	Summers K, McKeon CS: The evolutionary ecology of phytotelmata use in Neotropical poison frogs. Miscellaneous Publications, Museum of Zoology, University of Michigan 2004, 193:55-73.	Lüddecke H, Fandiño MC, Amézquita A: Vocalisation and larval transportation of male Colostethus subpunctatus (Anura: Dendrobatidae). Amphibia-Reptilia 1997, 18(1):39-48.	Stebbins RC, Hendrickson JR: Field studies of amphibians in Colombia, South America: University of California Press; 1959.	Stebbins RC, Hendrickson JR: Field studies of amphibians in Colombia, South America: University of California Press; 1959.	Stebbins RC, Hendrickson JR: Field studies of amphibians in Colombia, South America: University of California Press; 1959.	Edwards SR: A phenetic analysis of the genus Colostethus (Anura: Dendrobatidae). University of Kansas; 1974.
Hyloxalus	sylvaticus			2	1.41421	0	23.8	28.5	1.19748		Male	riparian	Stream				15	4.5	8.28	12.78		Edwards SR: A phenetic analysis of the genus Colostethus (Anura: Dendrobatidae). University of Kansas; 1974.			Duellman WE, Wild ER: Anuran amphibians from the Cordillera de Huancabamba, northern Peru: systematics, ecology, and biogeography. 1993.	Duellman WE: Frogs of the genus Colostethus (Anura; Dendrobatidae) in the Andes of northern Peru. 2004.	Duellman WE: Frogs of the genus Colostethus (Anura; Dendrobatidae) in the Andes of northern Peru. 2004.				Duellman WE: Frogs of the genus Colostethus (Anura; Dendrobatidae) in the Andes of northern Peru. 2004.
Hyloxalus	toachi			3	1.73205	0	17.986	19.5483	1.08686	Male	Male	terrestrial	Stream	25	1.44637	11.07	8.92308	3.94455	7.05727	11.0018		Coloma LA: Ecuadorian frogs of the genus Colostethus (Anura: Dendrobatidae): Natural History Museum, University of Kansas; 1995.			Coloma LA: Ecuadorian frogs of the genus Colostethus (Anura: Dendrobatidae): Natural History Museum, University of Kansas; 1995.	Coloma LA: Ecuadorian frogs of the genus Colostethus (Anura: Dendrobatidae): Natural History Museum, University of Kansas; 1995.	Quiguango‐Ubillús A, Coloma L: Notes on behaviour, communication and reproduction in captive Hyloxalus toachi (Anura: Dendrobatidae), an Endangered Ecuadorian frog. International Zoo Yearbook 2008, 42(1):78-89.	Quiguango‐Ubillús A, Coloma L: Notes on behaviour, communication and reproduction in captive Hyloxalus toachi (Anura: Dendrobatidae), an Endangered Ecuadorian frog. International Zoo Yearbook 2008, 42(1):78-89.	Observation (Ailin)	Observation (Ailin)	QCAZ specimens
Hyloxalus	vergeli			3	1.73205	0	26	27	1.03846	Male	Male	riparian	Stream				23	9	15.6	24.6		Anganoy-Criollo M: Comparación morfológica de los renacuajos de cuatro especies de ranas venenosas crípticas (Anura: Dendrobatoidea) de Colombia. Unpublished M Sc Dissertation Universidad de Nariño, Colombia 2010.			Anganoy-Criollo M: Comparación morfológica de los renacuajos de cuatro especies de ranas venenosas crípticas (Anura: Dendrobatoidea) de Colombia. Unpublished M Sc Dissertation Universidad de Nariño, Colombia 2010.
Hyloxalus	vertebralis	0	0	2	1.41421	0	17.2808	18.4613	1.06831	Male	Male	riparian	Stream	8.5	1.45	8.5	8	5	6.7	11.7		Coloma LA: Ecuadorian frogs of the genus Colostethus (Anura: Dendrobatidae): Natural History Museum, University of Kansas; 1995.			Coloma LA: Ecuadorian frogs of the genus Colostethus (Anura: Dendrobatidae): Natural History Museum, University of Kansas; 1995.	Summers K, McKeon CS: The evolutionary ecology of phytotelmata use in Neotropical poison frogs. Miscellaneous Publications, Museum of Zoology, University of Michigan 2004, 193:55-73.	Almendáriz A, Orcés G: Distribución de algunas especies de la herpetofauna de los pisos: altoandino, temperado y subtropical. 2004.	Summers K, McKeon CS: The evolutionary ecology of phytotelmata use in Neotropical poison frogs. Miscellaneous Publications, Museum of Zoology, University of Michigan 2004, 193:55-73.	Observation (Ailin)	Read_1986	QCAZ specimens	Santos, J.C., Cannatella, D.C. 2011. Phenotypic integration emerges from aposematism and scale in poison frogs. PNAS 201010952; DOI: 10.1073/pnas.1010952108
Hyloxalus	yasuni			1	1	0	23	25.5	1.1087	Male	Male	riparian	Stream	25.3	2.67	30	8	5.6	11.7	17.2		Sanchez DA: Larval morphology of dart-poison frogs (Anura: Dendrobatoidea: Aromobatidae and Dendrobatidae). Zootaxa 2013, 3637(5):569-591.			Paez-Vacas MI, Coloma LA, Santos JC: Systematics of the Hyloxalus bocagei complex (Anura: Dendrobatidae), description of two new cryptic species, and recognition of H. maculosus. Zootaxa 2010, 2711(1):1-75.	Paez-Vacas MI, Coloma LA, Santos JC: Systematics of the Hyloxalus bocagei complex (Anura: Dendrobatidae), description of two new cryptic species, and recognition of H. maculosus. Zootaxa 2010, 2711(1):1-75.	Paez-Vacas MI, Coloma LA, Santos JC: Systematics of the Hyloxalus bocagei complex (Anura: Dendrobatidae), description of two new cryptic species, and recognition of H. maculosus. Zootaxa 2010, 2711(1):1-75.	ZIMMERMANN H: Conservation studies on the ‘dart‐poison’frogs Dendrobatidae in the field and in captivity. International Zoo Yearbook 1989, 28(1):31-44.	Paez-Vacas MI, Coloma LA, Santos JC: Systematics of the Hyloxalus bocagei complex (Anura: Dendrobatidae), description of two new cryptic species, and recognition of H. maculosus. Zootaxa 2010, 2711(1):1-75.	Paez-Vacas MI, Coloma LA, Santos JC: Systematics of the Hyloxalus bocagei complex (Anura: Dendrobatidae), description of two new cryptic species, and recognition of H. maculosus. Zootaxa 2010, 2711(1):1-75.	Paez-Vacas MI, Coloma LA, Santos JC: Systematics of the Hyloxalus bocagei complex (Anura: Dendrobatidae), description of two new cryptic species, and recognition of H. maculosus. Zootaxa 2010, 2711(1):1-75.
Leucostethus	argyrogaster			4	2	0	19.96	20.4	1.02204			riparian																			Duellman WE: Frogs of the genus Colostethus (Anura; Dendrobatidae) in the Andes of northern Peru. 2004.
Leucostethus	brachistriatus			5	2.23607	0	21.59	23.18	1.07365			terrestrial	Stream																	Rivero JA, Serna MA: Dos nuevas especies de colostethus (amphibia, dendrobatidae) de colombia. Caldasia 1986:525-531.	Edwards SR: A phenetic analysis of the genus Colostethus (Anura: Dendrobatidae). University of Kansas; 1974.
Leucostethus	fraterdanieli	0	0	5	2.23607	0	22.9	25.1	1.09607		Male	terrestrial	Stream	19		19	14	5	8.6	13.6		Sanchez DA: Larval morphology of dart-poison frogs (Anura: Dendrobatoidea: Aromobatidae and Dendrobatidae). Zootaxa 2013, 3637(5):569-591.			Guevara-Molina SC, Benitez-Cubillos EL, Londoño-Guarnizo CA (2017) Colostethus fraterdanieli (Silverstone 1971). In: Rivera-Correa M (ed) Catalogo de Anfibios y Reptiles de Colombia, vol 3(2). Asociacion Colombiana de Herpetologia, Medellin, Colombia, pp 14-19	Grant T, Castro F: The cloud forest Colostethus (Anura, Dendrobatidae) of a region of the Cordillera Occidental of Colombia. Journal of Herpetology 1998:378-392.	Grant T, Castro F: The cloud forest Colostethus (Anura, Dendrobatidae) of a region of the Cordillera Occidental of Colombia. Journal of Herpetology 1998:378-392.				Silverstone PA: Status of Certain Frogs of the Genus Colostethus: With Descriptions of New Species: Los Angeles County Museum of Natural History; 1971.	Daly JW, Gusovsky F, Myers CW, Yotsu-Yamashita M, Yasumoto T. First occurrence of tetrodotoxin in a dendrobatid frog (Colostethus inguinalis), with further reports for the bufonid genus Atelopus. Toxicon. 1994;32(3):279-85.
Leucostethus	fugax	0	0	3	1.73205	0	19.7543	20.74	1.0499		Male	terrestrial	Stream	25	1.28743														Observation (Ailin)	Observed	QCAZ specimens	Santos, J.C., Cannatella, D.C. 2011. Phenotypic integration emerges from aposematism and scale in poison frogs. PNAS 201010952; DOI: 10.1073/pnas.1010952108
Leucostethus	jota						18.9	20.5	1.08466	Male	Male	terrestrial	Stream			14	10					MARIN CM, MOLINA-ZULUAGA C, RESTREPO A, CANO E, DAZA JM: A new species of Leucostethus (Anura: Dendrobatidae) from the eastern versant of the Central Cordillera of Colombia and the phylogenetic status of Colostethus fraterdanieli. Zootaxa 2018, 4461(3):359-380.			MARIN CM, MOLINA-ZULUAGA C, RESTREPO A, CANO E, DAZA JM: A new species of Leucostethus (Anura: Dendrobatidae) from the eastern versant of the Central Cordillera of Colombia and the phylogenetic status of Colostethus fraterdanieli. Zootaxa 2018, 4461(3):359-380.						MARIN CM, MOLINA-ZULUAGA C, RESTREPO A, CANO E, DAZA JM: A new species of Leucostethus (Anura: Dendrobatidae) from the eastern versant of the Central Cordillera of Colombia and the phylogenetic status of Colostethus fraterdanieli. Zootaxa 2018, 4461(3):359-380.
Leucostethus	ramirezi			5	2.23607	0		22.8																							Rivero JA, Serna MA: Nuevos Colostethus (Amphibia, Dendrobatidae) del Departamento de Antioquia, Colombia, con la descripción del renacuajo de Colostethus fraterdanieli. Revista de Ecología Latinoamericana 1995, 2(1-3):45-58.
Mannophryne	caquetio			3	1.73205	0	22.5	25.8	1.14667			riparian																			Mijares-Urrutia A, Arends A: A new Mannophryne (Anura: Dendrobatidae) from western Venezuela, with comments on the generic allocation of Colostethus larandinus. Herpetologica 1999:106-114.
Mannophryne	collaris			4	2	0	25.1	30.2	1.20319	Male	Male	riparian	Stream					6.2	12.1	18.3		Sanchez DA: Larval morphology of dart-poison frogs (Anura: Dendrobatoidea: Aromobatidae and Dendrobatidae). Zootaxa 2013, 3637(5):569-591.			La Marca E: Taxonomy of the frogs of the genus Mannophryne (Amphibia: Anura: Dendrobatida: Asociación de Amigos de Doñana; 1994.	Summers K, McKeon CS: The evolutionary ecology of phytotelmata use in Neotropical poison frogs. Miscellaneous Publications, Museum of Zoology, University of Michigan 2004, 193:55-73.					La Marca E: Taxonomy of the frogs of the genus Mannophryne (Amphibia: Anura: Dendrobatida: Asociación de Amigos de Doñana; 1994.
Mannophryne	cordilleriana			3	1.73205	0	22.5	31.1	1.38222	Male	Male	riparian	Stream		1.6		5	4	7.2	11.2		Sanchez DA: Larval morphology of dart-poison frogs (Anura: Dendrobatoidea: Aromobatidae and Dendrobatidae). Zootaxa 2013, 3637(5):569-591.			La Marca E: Taxonomy of the frogs of the genus Mannophryne (Amphibia: Anura: Dendrobatida: Asociación de Amigos de Doñana; 1994.	La Marca E: Taxonomy of the frogs of the genus Mannophryne (Amphibia: Anura: Dendrobatida: Asociación de Amigos de Doñana; 1994.	La Marca, E. 1995 [1994]. Taxonomy of the frogs of the genus Mannophryne (Amphibia; Anura: Dendrobatidae). Pub Asoc Amigos de Doñana 4:1-75.		La Marca, E. 1995 [1994]. Taxonomy of the frogs of the genus Mannophryne (Amphibia; Anura: Dendrobatidae). Pub Asoc Amigos de Doñana 4:1-75.		La Marca E: Taxonomy of the frogs of the genus Mannophryne (Amphibia: Anura: Dendrobatida: Asociación de Amigos de Doñana; 1994.
Mannophryne	herminae	0	0	4	2	0	21.3	25.3	1.18779	Male	Male	riparian	Stream	12.7		12.7	9	4.7	7.3	12		Sanchez DA: Larval morphology of dart-poison frogs (Anura: Dendrobatoidea: Aromobatidae and Dendrobatidae). Zootaxa 2013, 3637(5):569-591.			La Marca E: Taxonomy of the frogs of the genus Mannophryne (Amphibia: Anura: Dendrobatida: Asociación de Amigos de Doñana; 1994.	Summers K, McKeon CS: The evolutionary ecology of phytotelmata use in Neotropical poison frogs. Miscellaneous Publications, Museum of Zoology, University of Michigan 2004, 193:55-73.	Dixon JR, Rivero-Blanco C: A new dendrobatid frog (Colostethus) from Venezuela with notes on its natural history and that of related species. Journal of Herpetology 1985:177-184.	Summers K, McKeon CS: The evolutionary ecology of phytotelmata use in Neotropical poison frogs. Miscellaneous Publications, Museum of Zoology, University of Michigan 2004, 193:55-73.		Dixon JR, Rivero-Blanco C: A new dendrobatid frog (Colostethus) from Venezuela with notes on its natural history and that of related species. Journal of Herpetology 1985:177-184.	La Marca E: Taxonomy of the frogs of the genus Mannophryne (Amphibia: Anura: Dendrobatida: Asociación de Amigos de Doñana; 1994.	Daly et al. 1993. The Alakaloids: Chemistry and Pharmacology (ed G.A. Cordell). Volume 43
Mannophryne	lamarcai			4	2	0	23	27	1.17391			riparian			2														Mijares-Urrutia A, Arends A: A new Mannophryne (Anura: Dendrobatidae) from western Venezuela, with comments on the generic allocation of Colostethus larandinus. Herpetologica 1999:106-114.		Mijares-Urrutia A, Arends A: A new Mannophryne (Anura: Dendrobatidae) from western Venezuela, with comments on the generic allocation of Colostethus larandinus. Herpetologica 1999:106-114.
Mannophryne	larandina			4	2	0	22.5	28.5	1.26667			riparian																			Yustiz E. Un nuevo Colostethus (Amphibia: Dendrobatidae) en la Sierra de Barbacoas, Estado Lara, Venezuela. Bioagro 1991, 3:145-151.
Mannophryne	leonardoi			4	2	0	20.18	23.1	1.1447			riparian																			Manzanilla J, La Marca E, Jowers M, Sánchez D, París MG: Un nuevo mannophryne (amphibia: anura: Dendrobatidae) del macizo del Turimiquire, noreste De Venezuela. Herpetotropicos 2005, 2(2).
Mannophryne	neblina			4	2	0	25.1	26.9	1.07171		Female	riparian	Stream				9	6.6	10.4	17		Sanchez DA: Larval morphology of dart-poison frogs (Anura: Dendrobatoidea: Aromobatidae and Dendrobatidae). Zootaxa 2013, 3637(5):569-591.			La Marca E: Taxonomy of the frogs of the genus Mannophryne (Amphibia: Anura: Dendrobatida: Asociación de Amigos de Doñana; 1994.	La Marca E: Taxonomy of the frogs of the genus Mannophryne (Amphibia: Anura: Dendrobatida: Asociación de Amigos de Doñana; 1994.	La Marca E: Taxonomy of the frogs of the genus Mannophryne (Amphibia: Anura: Dendrobatida: Asociación de Amigos de Doñana; 1994.				La Marca E: Taxonomy of the frogs of the genus Mannophryne (Amphibia: Anura: Dendrobatida: Asociación de Amigos de Doñana; 1994.
Mannophryne	oblitterata			4	2	0	33.4	36.1	1.08084	Male	Male	riparian	Stream		2.85	34	12.5	5.6	11.2	16.8					Dixon JR, Rivero-Blanco C: A new dendrobatid frog (Colostethus) from Venezuela with notes on its natural history and that of related species. Journal of Herpetology 1985:177-184.	Dixon JR, Rivero-Blanco C: A new dendrobatid frog (Colostethus) from Venezuela with notes on its natural history and that of related species. Journal of Herpetology 1985:177-184.	Dixon JR, Rivero-Blanco C: A new dendrobatid frog (Colostethus) from Venezuela with notes on its natural history and that of related species. Journal of Herpetology 1985:177-184.	Dixon JR, Rivero-Blanco C: A new dendrobatid frog (Colostethus) from Venezuela with notes on its natural history and that of related species. Journal of Herpetology 1985:177-184.	Dixon JR, Rivero-Blanco C: A new dendrobatid frog (Colostethus) from Venezuela with notes on its natural history and that of related species. Journal of Herpetology 1985:177-184.		La Marca E: Taxonomy of the frogs of the genus Mannophryne (Amphibia: Anura: Dendrobatida: Asociación de Amigos de Doñana; 1994.
Mannophryne	olmonae			3	1.73205	0	21	23.9	1.1381	Male	Male	riparian	Stream			14	14.3	6.13	8.87	15		Sanchez DA: Larval morphology of dart-poison frogs (Anura: Dendrobatoidea: Aromobatidae and Dendrobatidae). Zootaxa 2013, 3637(5):569-591.			La Marca E: Taxonomy of the frogs of the genus Mannophryne (Amphibia: Anura: Dendrobatida: Asociación de Amigos de Doñana; 1994.	La Marca E: Taxonomy of the frogs of the genus Mannophryne (Amphibia: Anura: Dendrobatida: Asociación de Amigos de Doñana; 1994.	Hardy J: A new frog of the genus Colostethus from the island of Tobago, West Indies (Anura: Dendrobatidae). Bulletin of the Maryland Herpetological Society 1983, 19(2):47.	La Marca E: Taxonomy of the frogs of the genus Mannophryne (Amphibia: Anura: Dendrobatida: Asociación de Amigos de Doñana; 1994.	Downie JR,and Nokhbatolfoghahai M: Tadpoles of Mannophryne trinitatis and M. olmonae (Anura: Aromobatidae): Further Description and Comparison. Journal of the Trinidad and Tobago Field Natural Club. 2014, 21-24.		La Marca E: Taxonomy of the frogs of the genus Mannophryne (Amphibia: Anura: Dendrobatida: Asociación de Amigos de Doñana; 1994.
Mannophryne	orellana			3	1.73205	0	26.5	31	1.16981			riparian																			Barrio-Amorós CL, Santos JC, Molina CR: An addition to the diversity of dendrobatid frogs in Venezuela: description of three new collared frogs (Anura: Dendrobatidae: Mannophryne). Phyllomedusa: Journal of Herpetology 2010, 9(1):03-35.
Mannophryne	riveroi	0	0	3	1.73205	0	36.72	41.65	1.13426			riparian	Stream					6.8	10.7	17.5		Sanchez DA: Larval morphology of dart-poison frogs (Anura: Dendrobatoidea: Aromobatidae and Dendrobatidae). Zootaxa 2013, 3637(5):569-591.			La Marca E: Taxonomy of the frogs of the genus Mannophryne (Amphibia: Anura: Dendrobatida: Asociación de Amigos de Doñana; 1994.	La Marca E: Taxonomy of the frogs of the genus Mannophryne (Amphibia: Anura: Dendrobatida: Asociación de Amigos de Doñana; 1994.					Edwards SR: A phenetic analysis of the genus Colostethus (Anura: Dendrobatidae). University of Kansas; 1974.	Daly JW, Gusovsky F, Myers CW, Yotsu-Yamashita M, Yasumoto T. First occurrence of tetrodotoxin in a dendrobatid frog (Colostethus inguinalis), with further reports for the bufonid genus Atelopus. Toxicon. 1994;32(3):279-85.
Mannophryne	trinitatis	0	0	3	1.73205	0	21.1	23.4	1.109	Male	Male	riparian	Stream	10.1875	3.5	13	7.75	6.255	12.045	18.3		Sanchez DA: Larval morphology of dart-poison frogs (Anura: Dendrobatoidea: Aromobatidae and Dendrobatidae). Zootaxa 2013, 3637(5):569-591.			Jowers M, Downie J: Tadpole deposition behaviour in male stream frogs Mannophryne trinitatis (Anura: Dendrobatidae). Journal of Natural History 2005, 39(32):3013-3027.	La Marca E: Taxonomy of the frogs of the genus Mannophryne (Amphibia: Anura: Dendrobatida: Asociación de Amigos de Doñana; 1994.	Cummins CP, Swan MJ: Variation in reproductive characteristics of the stream frog Colostethus trinitatis on the island of Trinidad. Journal of Tropical Ecology 1995:603-618.	ZIMMERMANN H: Conservation studies on the ‘dart‐poison’frogs Dendrobatidae in the field and in captivity. International Zoo Yearbook 1989, 28(1):31-44.	Summers K, McKeon CS: The evolutionary ecology of phytotelmata use in Neotropical poison frogs. Miscellaneous Publications, Museum of Zoology, University of Michigan 2004, 193:55-73.	Downie JR,and Nokhbatolfoghahai M: Tadpoles of Mannophryne trinitatis and M. olmonae (Anura: Aromobatidae): Further Description and Comparison. Journal of the Trinidad and Tobago Field Natural Club. 2014, 21-24.	La Marca E: Taxonomy of the frogs of the genus Mannophryne (Amphibia: Anura: Dendrobatida: Asociación de Amigos de Doñana; 1994.	Daly JW, Gusovsky F, Myers CW, Yotsu-Yamashita M, Yasumoto T. First occurrence of tetrodotoxin in a dendrobatid frog (Colostethus inguinalis), with further reports for the bufonid genus Atelopus. Toxicon. 1994;32(3):279-85.
Mannophryne	urticans			3	1.73205	0	26.9	24.3	0.903346			riparian																			Barrio-Amorós CL, Santos JC, Molina CR: An addition to the diversity of dendrobatid frogs in Venezuela: description of three new collared frogs (Anura: Dendrobatidae: Mannophryne). Phyllomedusa: Journal of Herpetology 2010, 9(1):03-35.
Mannophryne	venezuelensis			3	1.73205	0	19.4	21.5	1.10825	Male	Male	riparian	Stream		1.1		8.5	4.55	8.5	13.05		Manzanilla J, Jowers M, La Marca E, García-París M: Taxonomic reassessment of Mannophryne trinitatis (Anura: Dendrobatidae) with a description of a new species from Venezuela. The Herpetological Journal 2007, 17(1):31-42.			Manzanilla J, Jowers M, La Marca E, García-París M: Taxonomic reassessment of Mannophryne trinitatis (Anura: Dendrobatidae) with a description of a new species from Venezuela. The Herpetological Journal 2007, 17(1):31-42.	Manzanilla J, Jowers M, La Marca E, García-París M: Taxonomic reassessment of Mannophryne trinitatis (Anura: Dendrobatidae) with a description of a new species from Venezuela. The Herpetological Journal 2007, 17(1):31-42.	Manzanilla J, Jowers M, La Marca E, García-París M: Taxonomic reassessment of Mannophryne trinitatis (Anura: Dendrobatidae) with a description of a new species from Venezuela. The Herpetological Journal 2007, 17(1):31-42.		Manzanilla J, Jowers M, La Marca E, García-París M: Taxonomic reassessment of Mannophryne trinitatis (Anura: Dendrobatidae) with a description of a new species from Venezuela. The Herpetological Journal 2007, 17(1):31-42.		Manzanilla J, Jowers M, La Marca E, García-París M: Taxonomic reassessment of Mannophryne trinitatis (Anura: Dendrobatidae) with a description of a new species from Venezuela. The Herpetological Journal 2007, 17(1):31-42.
Mannophryne	vulcano			4	2	0	18.8	22.6	1.20213			riparian																			Barrio-Amorós CL, Santos JC, Molina CR: An addition to the diversity of dendrobatid frogs in Venezuela: description of three new collared frogs (Anura: Dendrobatidae: Mannophryne). Phyllomedusa: Journal of Herpetology 2010, 9(1):03-35.
Mannophryne	yustizi			4	2	0	22.8	28.8	1.26316			riparian	Stream					10.25	13.55	23.8		Sanchez DA: Larval morphology of dart-poison frogs (Anura: Dendrobatoidea: Aromobatidae and Dendrobatidae). Zootaxa 2013, 3637(5):569-591.									La Marca E: A new species of collared frog (Anura: Dendrobatidae: Colostethus) from Serrania de Portuguesa, Andes of Estado Lara, Venezuela. Amphibia-Reptilia 1989, 10(2):175-183.
Paruwrobates	erythromos	250	1	2	1.41421	0	21	23.7	1.12857		Male	riparian	Stream				3	3.44	5.88	9.32		Vigle GO, and Miyaka K: A new species of Dendrobates (Anura: Dendrobatidae) from the lowland rain forests of western Ecuador. Breviora 1980, 459: 1-7.			Vigle GO, GO V: A new species of Dendrobates (Anura: Dendrobatidae) from the lowland rain forests of western Ecuador. 1980.	Vigle GO, GO V: A new species of Dendrobates (Anura: Dendrobatidae) from the lowland rain forests of western Ecuador. 1980.	Vigle GO, GO V: A new species of Dendrobates (Anura: Dendrobatidae) from the lowland rain forests of western Ecuador. 1980.				Myers CW, Burrowes PA: A new poison frog (Dendrobates) from Andean Colombia: with notes on a lowland relative. American Museum novitates; no. 2899. 1987.	Daly JW, Myers CW, Whittaker N. Further classification of skin alkaloids from neotropical poison frogs (Dendrobatidae), with a general survey of toxic/noxious substances in the amphibia. Toxicon. 1987;25(10):1023-95.
Phyllobates	aurotaenia	250	1	6	2.44949	1	26.9	30.4	1.13011	Male	Male	terrestrial	Phytotelmata	30		12	5	3.75	6.73	10.48		Sanchez DA: Larval morphology of dart-poison frogs (Anura: Dendrobatoidea: Aromobatidae and Dendrobatidae). Zootaxa 2013, 3637(5):569-591.			Donnelly MA, Guyer C, de Sá R: The tadpole of a dart-poison frog Phyllobates lugubris (Anura: Dendrobatidae). Proceedings of the Biological Society of Washington 1990, 103(2):427-431.	Observation	Observation	Lötters S, Mutschmann F: Poison Frogs: Biology, Species & Captive Care: Edition Chimaira; 2007.		Lötters S, Mutschmann F: Poison Frogs: Biology, Species & Captive Care: Edition Chimaira; 2007.	Silverstone PA: A revision of the poison-arrow frogs of the genus Phyllobates Bibron in Sagra (Family Dendrobatidae). Revisión de las ranas venenosas del género Phyllobates Bibron en Sagra (Familia Dendrobatidae). Natural History 1976, 27:1-53.	Daly JW, Myers CW, Whittaker N. Further classification of skin alkaloids from neotropical poison frogs (Dendrobatidae), with a general survey of toxic/noxious substances in the amphibia. Toxicon. 1987;25(10):1023-95.
Phyllobates	bicolor	1500	1	7	2.64575	1	36.17	38.9	1.07548	Male	Male	terrestrial	Phytotelmata		2	17	8.25															Daly JW, Myers CW, Whittaker N. Further classification of skin alkaloids from neotropical poison frogs (Dendrobatidae), with a general survey of toxic/noxious substances in the amphibia. Toxicon. 1987;25(10):1023-95.
Phyllobates	lugubris	250	1	6	2.44949	1	19.2	22.2	1.15625	Male	Male	terrestrial	Phytotelmata	17.5		15	4.6	4.16	6.23	10.39		Sanchez DA: Larval morphology of dart-poison frogs (Anura: Dendrobatoidea: Aromobatidae and Dendrobatidae). Zootaxa 2013, 3637(5):569-591.			Donnelly MA, Guyer C, de Sá R: The tadpole of a dart-poison frog Phyllobates lugubris (Anura: Dendrobatidae). Proceedings of the Biological Society of Washington 1990, 103(2):427-431.	Savage JM: The dendrobatid frogs of Central America. Copeia 1968:745-776.	Donnelly MA, Guyer C, de Sá R: The tadpole of a dart-poison frog Phyllobates lugubris (Anura: Dendrobatidae). Proceedings of the Biological Society of Washington 1990, 103(2):427-431.	ZIMMERMANN H: Conservation studies on the ‘dart‐poison’frogs Dendrobatidae in the field and in captivity. International Zoo Yearbook 1989, 28(1):31-44.		Lötters S, Mutschmann F: Poison Frogs: Biology, Species & Captive Care: Edition Chimaira; 2007.	Silverstone PA: A revision of the poison-arrow frogs of the genus Phyllobates Bibron in Sagra (Family Dendrobatidae). Revisión de las ranas venenosas del género Phyllobates Bibron en Sagra (Familia Dendrobatidae). Natural History 1976, 27:1-53.	Daly JW, Myers CW, Whittaker N. Further classification of skin alkaloids from neotropical poison frogs (Dendrobatidae), with a general survey of toxic/noxious substances in the amphibia. Toxicon. 1987;25(10):1023-95.
Phyllobates	terribilis	250	1	6	2.44949	1	41.05	43.23	1.05311	Male	Male	terrestrial	Phytotelmata	14	2.5	20	7.5	4.66	7.43	12.09		Sanchez DA: Larval morphology of dart-poison frogs (Anura: Dendrobatoidea: Aromobatidae and Dendrobatidae). Zootaxa 2013, 3637(5):569-591.			Myers CW, Daly JW, Malkin B: A dangerously toxic new frog (Phyllobates) used by Emberá Indians of western Colombia, with discussion of blowgun fabrication and dart poisoning. Bulletin of the AMNH; v. 161, article 2. 1978.	Myers CW, Daly JW, Malkin B: A dangerously toxic new frog (Phyllobates) used by Emberá Indians of western Colombia, with discussion of blowgun fabrication and dart poisoning. Bulletin of the AMNH; v. 161, article 2. 1978.	Observation	ZIMMERMANN H: Conservation studies on the ‘dart‐poison’frogs Dendrobatidae in the field and in captivity. International Zoo Yearbook 1989, 28(1):31-44.	Myers CW, Daly JW, Malkin B: A dangerously toxic new frog (Phyllobates) used by Emberá Indians of western Colombia, with discussion of blowgun fabrication and dart poisoning. Bulletin of the AMNH; v. 161, article 2. 1978.	Zimmermann_and_Zimmermann_1985; Kahn T, and Castro F. Phyllobates terribilis Myers, Daly & Malkin 1978. In: Kahn TR, La Marca E, Lotters S, Brown JL,Twomey E, and Amézquita A (Eds). 2015. Aposematic Poison Frogs (Dendrobatidae) of the Andean Countries: Bolivia, Colombia, Ecuador, Peru and Venezuela. Conservation International Tropical Field Guide Series, Conservation International, Arlington. USA…	Myers CW, Daly JW, Malkin B: A dangerously toxic new frog (Phyllobates) used by Emberá Indians of western Colombia, with discussion of blowgun fabrication and dart poisoning. Bulletin of the AMNH; v. 161, article 2. 1978.	Daly JW, Myers CW, Whittaker N. Further classification of skin alkaloids from neotropical poison frogs (Dendrobatidae), with a general survey of toxic/noxious substances in the amphibia. Toxicon. 1987;25(10):1023-95.
Phyllobates	vittatus	250	1	7	2.64575	1	24.4	27.7	1.13525	Male	Male	terrestrial	Phytotelmata	14	2.5	15	4	4.4	8.08	12.7		Sanchez DA: Larval morphology of dart-poison frogs (Anura: Dendrobatoidea: Aromobatidae and Dendrobatidae). Zootaxa 2013, 3637(5):569-591.			Donnelly MA, Guyer C, de Sá R: The tadpole of a dart-poison frog Phyllobates lugubris (Anura: Dendrobatidae). Proceedings of the Biological Society of Washington 1990, 103(2):427-431.	Summers, K., and C. S. McKeon. 2004. The evolutionary ecology of phytotelmata use in Neotropical poison frogs. Misc. Pub. Mus. Zoo. Univ. Mich. 193:55-73.	Silverstone PA: A revision of the poison-arrow frogs of the genus Phyllobates Bibron in Sagra (Family Dendrobatidae). Revisión de las ranas venenosas del género Phyllobates Bibron en Sagra (Familia Dendrobatidae). Natural History 1976, 27:1-53.	ZIMMERMANN H: Conservation studies on the ‘dart‐poison’frogs Dendrobatidae in the field and in captivity. International Zoo Yearbook 1989, 28(1):31-44.	Summers K, Sea McKeon C, Heying H: The evolution of parental care and egg size: a comparative analysis in frogs. Proceedings of the Royal Society B: Biological Sciences 2006, 273(1587):687-692.	Lötters S, Mutschmann F: Poison Frogs: Biology, Species & Captive Care: Edition Chimaira; 2007.	Silverstone PA: A revision of the poison-arrow frogs of the genus Phyllobates Bibron in Sagra (Family Dendrobatidae). Revisión de las ranas venenosas del género Phyllobates Bibron en Sagra (Familia Dendrobatidae). Natural History 1976, 27:1-53.	Daly JW, Myers CW, Whittaker N. Further classification of skin alkaloids from neotropical poison frogs (Dendrobatidae), with a general survey of toxic/noxious substances in the amphibia. Toxicon. 1987;25(10):1023-95.
Rheobates	palmatusJCS			3	1.73205	0	27.6	35.1	1.27174	Male	Male	riparian	Stream	23.5	3.35	23.5	15.9	7.6	13.6	21.2	0				Dunn ER. Notes in Colombian herpetology, II. Caldasia. 1944;2(9):397-405.	Summers K, McKeon CS. The evolutionary ecology of phytotelmata use in Neotropical poison frogs. Miscellaneous Publications, Museum of Zoology, University of Michigan. 2004;193:55-73.	Anganoy-Criollo M. Comparación morfológica de los renacuajos de cuatro especies de ranas venenosas crípticas (Anura: Dendrobatoidea) de Colombia. Universidad de Nariño, Pasto, Nariño, Colombia. 2010				Luddecke H. Behavioral aspects of the reproductive biology of the Andean frog Colostethus palmatus (Amphibia: Dendrobatidae). Revista de la Academia Colombiana de Ciencias Exactas, Físicas y Naturales. 1999;23:S303-S.
Rheobates	pseudopalmatus			2	1.41421	0	35.2					riparian																			Rivero JA, Serna MA. Nuevos Colostethus (Amphibia, Dendrobatidae) del Departamento de Antioquia, Colombia, con la descripción del renacuajo de Colostethus fraterdanieli. Revista de Ecología Latinoamericana. 1995;2(1-3):45-58.
Silverstoneia	dalyi			3	1.73205	0	16.56	17.75	1.07186	Male	Male	terrestrial	Stream				4.5	3.35	7.15	10.5		Grant T, Myers CW: Review of the frog genus Silverstoneia, with descriptions of five new species from the Colombian Chocó (Dendrobatidae: Colostethinae). American Museum Novitates 2013, 2013(3784):1-58.			Grant T, Myers CW: Review of the frog genus Silverstoneia, with descriptions of five new species from the Colombian Chocó (Dendrobatidae: Colostethinae). American Museum Novitates 2013, 2013(3784):1-58.
Silverstoneia	erasmios			3	1.73205	0		21.2				terrestrial																			Rivero JA, Serna MA: Nuevos Colostethus (Amphibia, Dendrobatidae) del Departamento de Antioquia, Colombia, con la descripción del renacuajo de Colostethus fraterdanieli. Revista de Ecología Latinoamericana 1995, 2(1-3):45-58.
Silverstoneia	flotator	0	0	3	1.73205	0	15.6	16.6	1.0641		Male	terrestrial	Stream				7	3.8	8.7	12.5		Ibáñez R, Smith EM: Systematic status of Colostethus flotator and C. nubicola (Anura: Dendrobatidae) in Panama. Copeia 1995:446-456.			Ibáñez R, Smith EM: Systematic status of Colostethus flotator and C. nubicola (Anura: Dendrobatidae) in Panama. Copeia 1995:446-456.	Summers K, McKeon CS: The evolutionary ecology of phytotelmata use in Neotropical poison frogs. Miscellaneous Publications, Museum of Zoology, University of Michigan 2004, 193:55-73.	Ibáñez R, Smith EM: Systematic status of Colostethus flotator and C. nubicola (Anura: Dendrobatidae) in Panama. Copeia 1995:446-456.				Ibáñez R, Smith EM: Systematic status of Colostethus flotator and C. nubicola (Anura: Dendrobatidae) in Panama. Copeia 1995:446-456.	Mebs D, Yotsu-Yamashita M, Pogoda W, Alvarez JV, Ernst R, Köhler G, et al. Lack of alkaloids and tetrodotoxin in the neotropical frogs Allobates spp.(Aromobatidae) and Silverstoneia flotator (Dendrobatidae). Toxicon. 2018;152:103-5.
Silverstoneia	nubicola			2	1.41421	0	17.5	18.6	1.06286		Male	terrestrial	Stream				8.5	3.7	7.3	11		Ibáñez R, Smith EM: Systematic status of Colostethus flotator and C. nubicola (Anura: Dendrobatidae) in Panama. Copeia 1995:446-456.			Ibáñez R, Smith EM: Systematic status of Colostethus flotator and C. nubicola (Anura: Dendrobatidae) in Panama. Copeia 1995:446-456.	Summers K, McKeon CS: The evolutionary ecology of phytotelmata use in Neotropical poison frogs. Miscellaneous Publications, Museum of Zoology, University of Michigan 2004, 193:55-73.	Savage JM: The dendrobatid frogs of Central America. Copeia 1968:745-776.				Ibáñez R, Smith EM: Systematic status of Colostethus flotator and C. nubicola (Anura: Dendrobatidae) in Panama. Copeia 1995:446-456.
Silverstoneia	punctiventris			2	1.41421	0	17.2	19.2	1.11628			terrestrial													Grant T, Myers CW: Review of the frog genus Silverstoneia, with descriptions of five new species from the Colombian Chocó (Dendrobatidae: Colostethinae). American Museum Novitates 2013, 2013(3784):1-58.

## Sheet: Table S3
N tips complete data	N chain	Conv_Point_est	Upper_Conv_Point_est	dependent	depen_Ntips_0	depen_Ntips_1	Intercept_post_mean	Intercept_L95CI	Intercept_U95CI	Intercept_EFF_SIZE	Intercept_pMCMC	Conspicuousness_score_SQRT_post_mean	Conspicuousness_score_SQRT_L95CI	Conspicuousness_score_SQRT_U95CI	Conspicuousness_score_SQRT_EFF_SIZE	Conspicuousness_score_SQRT_pMCMC	SSD_post_mean	SSD_L95CI	SSD_U95CI	SSD_EFF_SIZE	SSD_pMCMC	Mean_Tadpoles_carried_post_mean	Mean_Tadpoles_carried_L95CI	Mean_Tadpoles_carried_U95CI	Mean_Tadppoles_carried_EFF_SIZE	Mean_Tadpoles_carried_pMCMC	Mean_Tadpole_Size_post_mean	Mean_Tadpole_Size_L95CI	Mean_Tadpole_Size_U95CI	Mean_Tadpole_Size_EFF_SIZE	Mean_Tadpole_Size_pMCMC
82	4	1.03444	1.08656	Type care (Male/Female)	8	74	-43.7547	-845.028	751.542	460.1	0.901	-0.9858	-145.524	158.997	449.1	0.953	605.925	-705.071	1951.87	329.2	0.382	10.0193	-86.2101	111.688	475.7	0.855	80.0992	-204.831	406.213	389.8	0.618
114	4	1.0204	1.05484	Habit (near stream/ away stream)	25	89	510.45	-58.84	1093.4	332.2	0.0606	130.99	19.41	249.82	178.7	0.0111	-773.06	-1662.08	153.21	364.6	0.0783	-78.81	-147.2	-12.16	305.1	0.0172	-179.15	-407.26	12	279.3	0.0586
114	4	1.04743	1.1244	Coloration (Conspicuos / Criptic)	63	51	-715.41	-1459.05	-29.35	117.4	0.0303	--	--	--	--	--	660.88	-597.08	2093.72	308.2	0.3	10.1	-91.46	114.91	388.3	0.8535	175.85	-35.26	459.9	217.9	0.1146
110	4	1.02202	1.0669	Carrying sex (Male/ Female)	13	97	-333.343	-985.582	303.399	573.8	0.302	88.26	-42.208	235.347	348	0.2086	876.78	-134.398	1968.27	457.9	0.0864	-5.634	-90.375	79.486	670.9	0.8934	114.692	-104.941	344.622	395.7	0.3096
18	4	1.08376	1.11174	Cannibalism (Presente/Absent)	4	14	-609.42	-2876.22	1488.88	147.2	0.6677	511.9	-260.32	1436.61	113.2	0.2348	1411.37	-2393.53	5771.21	190.5	0.5697	-290.36	-593.07	17.21	145.1	0.0561	-127.85	-719.84	523.91	253.5	0.7
112	4	1.083	1.16657	Breeding site(Phytotelm/ non-Phytotelm)	32	80	-28.55	-610.95	533.93	248.59	0.9162	-96.17	-192.75	-13.47	246.31	0.0187	928.3	-247.38	1945.02	165.94	0.1419	225.9	128.86	306.91	97.04	<3e-04	-49.14	-258.28	176.26	224.09	0.6338
74	4	1.05783	1.15226	Alkaloids (Present/Absent)	23	51	-160.45	1058.26	665.1	330.04	0.72727	327.21	133.14	537.37	96.89	< 3e-04	568.3	-871.26	2178.99	543.98	0.42475	-145.54	-242.3	-33.81	300.19	0.00303	-125.8	-494.45	227.39	226.71	0.48232

## Sheet: Table S4
Ntips_complete_data	con_dep	cont_pre	phylolm_lambda_dep_pre	phylolm_lambda_pre_dep	phylolm_sigma2_dep_pre	phylolm_Pre_coff_dep_pre	phylolm_Pre_coff_pvalue_dep_pre	pvalue_dep_pre_FDR	phylolm_Pre_coff_pre_dep	phylolm_Pre_coff_pvalue_pre_dep	pvalue_pre_dep_FDR
205	Conspicuousness_score	SSD	0.816674	0.301079	0.00838599	0.953064	0.04059	0.20454	0.0110642	0.210583	0.442225
105	Conspicuousness_score	Mean_clucth_size	0.735167	0.826224	0.00598255	-0.00053451	0.9932	0.9932	-0.0075667	0.9605	0.993996
76	Conspicuousness_score	Mean_egg_size	0.758447	0.525396	0.00808014	0.14609	0.3289	0.49335	0.080299	0.35867	0.621923
134	Conspicuousness_score	Mean_Tadpoles_Size	0.734829	0.763053	0.00775512	-0.19431	0.1714	0.29995	-0.069736	0.1893	0.4417
141	Conspicuousness_score	Mean_Tadpoles_carried	0.808825	0.958807	0.00618531	-0.011658	0.8185	0.954917	0.0027466	0.9829	0.993996
33	Conspicuousness_score	Alkaloids_score	1e-07	1	0.00379039	0.11142	1.01e-05	0.00010605	1.25374	0.0206	0.1442
105	SSD	Mean_clucth_size	0.629652	0.80036	6.91e-05	0.0030812	0.674206	0.863792	-0.040229	0.9753	0.993996
77	SSD	Mean_egg_size	0.890064	0.526463	0.000115901	-0.021646	0.161223	0.29995	-0.1674	0.8357	0.993996
133	SSD	Mean_Tadpoles_Size	0.685968	0.812819	8.24e-05	0.0057998	0.69926	0.863792	0.03148	0.9504	0.993996
142	SSD	Mean_Tadpoles_carried	0.564649	0.94322	7.84e-05	0.0046023	0.4774	0.66836	0.85487	0.385	0.621923
33	SSD	Alkaloids_score	0.927028	1	5.92e-05	-0.00036915	0.915571	0.9932	-0.8795	0.91504	0.993996
64	Mean_clucth_size	Mean_egg_size	0.80094	0.812304	0.0170399	-0.36192	0.1337	0.29995	-0.099627	0.132	0.3465
90	Mean_clucth_size	Mean_Tadpoles_Size	0.842363	0.695824	0.0168256	0.548647	0.0487	0.20454	0.0641187	0.1059	0.3465
99	Mean_clucth_size	Mean_Tadpoles_carried	0.457443	0.895839	0.00630295	0.577841	1.82e-13	3.82e-12	0.53002	1.18e-08	2.48e-07
29	Mean_clucth_size	Alkaloids_score	0.713528	1	0.0108337	-0.101407	0.07263	0.21168	-0.35949	0.37766	0.621923
68	Mean_egg_size	Mean_Tadpoles_Size	1e-07	0.537163	0.00270059	0.5998	0.0004024	0.0028168	0.201185	0.009666	0.101493
71	Mean_egg_size	Mean_Tadpoles_carried	0.554478	1	0.00379058	-0.10388	0.06314	0.21168	-0.34496	0.07583	0.338692
24	Mean_egg_size	Alkaloids_score	0.801622	1	0.00469699	-0.001327	0.97439	0.9932	-0.0059666	0.993996	0.993996
117	Mean_Tadpoles_Size	Mean_Tadpoles_carried	0.698586	0.97649	0.00212561	0.0488609	0.1551	0.29995	0.33336	0.1293	0.3465
30	Mean_Tadpoles_Size	Alkaloids_score	0.309403	1	0.000685721	-0.013587	0.2442	0.394477	-0.49549	0.6823	0.993996
30	Mean_tadpoles_carried	Alkaloids_score	1	1	0.0115237	-0.088833	0.08064	0.21168	-1.1821	0.080641	0.338692

## Sheet: Table S5
order	Genus_L	Species_L	Color Score Dorsal Lateral	Color Score Ventral	Color Score Total	Color Binary	Country_L	State_L	Locality_L	Dorsal Color Background	DCB_Code	Dorsal Stripe Color	DSC_Code	Dorsolateral Stripe Color	DLSC_Code	Lateral Background Color	LBC_Code	Ventrolateral stripe Color	VSC_Code	Oblique Lateral Stripe Color	OLSC_Code	Arm Dorsal Coloration	ADC_Code	Flash ark at dorsal thigh insertions	Flash_Code	Thigh Dorsal Coloration	TDC_Code	Male Throat (vocal sac) color	MT_Code	Male Abdomen Color	MAC_Code	Reference
1	Allobates	olfersioides	2	1	3	0	Brazil	Rio de Janeiro	near Teresopolis. Verdade, V. K., and M. T. Rodrigues . 2007. Taxonomic review of Allobates (Anura, Aromobatidae) from the Atlantic Forest, Brazil. Journal of Herpetology 41: 566-580.	dark brown	0	absent	0	absent	0	black	0	white	1	white	1	brown	0	absent	0	brown	0	light brown	0	light cream	1	Verdade, V. K., and M. T. Rodrigues . 2007. Taxonomic review of Allobates (Anura, Aromobatidae) from the Atlantic Forest, Brazil. Journal of Herpetology 41: 566-580.
2	Rheobates	palmatus	2	1	3	0	Colombia	Cundinamarca	Las Brisas (Caqueza)	dark brown	0	absent	0	absent	0	dark brown	0	white	1	white	1	dark brown	0	absent	0	brown	0	dark	0	cream	1	observation
3	Rheobates	palmatus	2	1	3	0	Colombia	Cundinamarca	Chipaque	dark brown	0	absent	0	absent	0	dark brown	0	white	1	white	1	dark brown	0	absent	0	brown	0	dark	0	cream	1	observation
4	Rheobates	palmatus	2	1	3	0	Colombia	Cundinamarca	San Francisco, Finca La Galia	dark brown	0	absent	0	absent	0	dark brown	0	white	1	white	1	dark brown	0	absent	0	brown	0	dark	0	cream	1	observation
5	Aromobates	sp.	1	1	2	0	Venezuela	Trujillo	Municipio de Carache, Las Palmas	brown	0	black	0	black	0	brown	0	diffuse white	1	absent	0	light brown	0	absent	0	red brown	0	pale	0	cream with spots	1	observation
6	Aromobates	meridensis	0	1	1	0	Venezuela	Merida	Finca El Cedral (Caño Seco)	black	0	black	0	absent	0	black	0	absent	0	absent	0	black	0	absent	0	black	0	gray	0	yellow with spots	1	Barrio-Amoros CL, Romero E, infante E. 2010. The critically endangered Venezuelan dendrobatid frog Aromobates meridensis (Amphibia: Anura): redescription, natural history and conservation. Rev Ecol Lat Am, 15:1-12.
7	Aromobates	sp. aff. alboguttatus	3	1	4	0	Venezuela	Merida	Santa Cruz de Mora via Los Ranchos	brown	0	absent	0	cream	1	dark brown	0	diffuse white	1	diffuse white	1	light brown	0	absent	0	light brown	0	gray	0	cream	1	observation
8	Aromobates	sp.	4	0	4	0	Venezuela	Tachira	Cascada de la Escalera	brown	0	absent	0	cream	1	brown	0	cream	1	white	1	light brown	0	yellow	1	brown	0	gray	0	gray	0	observation
9	Aromobates	sp.	3	0	3	0	Venezuela	Tachira	Rio Negro	brown	0	absent	0	cream	1	brown	0	cream	1	white	1	light brown	0	absent	0	brown	0	gray	0	gray	0	observation
10	Aromobates	saltuensis	4	1	5	0	Venezuela	Tachira	Tachira: San Felix, San Juan de Colon	dark brown	0	absent	0	red cream	1	dark brown	0	diffuse white	1	diffuse white	1	brown	0	yellow	1	dark brown	0	gray	0	cream	1	observation
11	Mannophryne	olmonae	2	0	2	0	Trinidad and Tobago	Tobago	Bloody Bay River	brown	0	absent	0	dark brown	0	brown	0	cream	1	white	1	light brown	0	absent	0	light brown	0	gray	0	gray	0	La Marca E. 1995 [1994]. Taxonomy of the frogs of the genus Mannophryne (Amphibia; Anura: Dendrobatidae). Pub Asoc Amigos de Doñana, 4:1-75.
12	Mannophryne	olmonae	2	0	2	0	Trinidad and Tobago	Tobago	Bloody Bay River	brown	0	absent	0	dark brown	0	brown	0	cream	1	white	1	light brown	0	absent	0	light brown	0	gray	0	gray	0	La Marca E. 1995 [1994]. Taxonomy of the frogs of the genus Mannophryne (Amphibia; Anura: Dendrobatidae). Pub Asoc Amigos de Doñana, 4:1-75.
13	Mannophryne	olmonae	2	0	2	0	Trinidad and Tobago	Tobago	Charlotteville	brown	0	absent	0	dark brown	0	brown	0	cream	1	white	1	light brown	0	absent	0	light brown	0	gray	0	gray	0	La Marca E. 1995 [1994]. Taxonomy of the frogs of the genus Mannophryne (Amphibia; Anura: Dendrobatidae). Pub Asoc Amigos de Doñana, 4:1-75.
14	Mannophryne	olmonae	2	0	2	0	Trinidad and Tobago	Tobago	King’s Bay River	brown	0	absent	0	dark brown	0	brown	0	cream	1	white	1	light brown	0	absent	0	light brown	0	gray	0	gray	0	La Marca E. 1995 [1994]. Taxonomy of the frogs of the genus Mannophryne (Amphibia; Anura: Dendrobatidae). Pub Asoc Amigos de Doñana, 4:1-75.
15	Mannophryne	olmonae	2	0	2	0	Trinidad and Tobago	Tobago	Louis d’Or River	brown	0	absent	0	dark brown	0	brown	0	cream	1	white	1	light brown	0	absent	0	light brown	0	gray	0	gray	0	La Marca E. 1995 [1994]. Taxonomy of the frogs of the genus Mannophryne (Amphibia; Anura: Dendrobatidae). Pub Asoc Amigos de Doñana, 4:1-75.
16	Mannophryne	olmonae	2	0	2	0	Trinidad and Tobago	Tobago	Argyle Falls	brown	0	absent	0	dark brown	0	brown	0	cream	1	white	1	light brown	0	absent	0	light brown	0	gray	0	gray	0	La Marca E. 1995 [1994]. Taxonomy of the frogs of the genus Mannophryne (Amphibia; Anura: Dendrobatidae). Pub Asoc Amigos de Doñana, 4:1-75.
17	Mannophryne	riveroi	1	1	2	0	Venezuela	Sucre	Parque Nacional Peninsula de Paria	dark brown	0	absent	0	absent	0	absent	0	absent	0	absent	0	dark brown	0	orange	1	dark brown	0	gray	0	gray with yellow/orange	1	Barrio-Amoros CL, Rivas GA, Molina C, Santos JC, Kaiser H. 2010. Intraspecific variation in the endangered frog Mannophryne riveroi (Anura, Dendrobatidae, Aromobatinae), with comments on coloration and natural history. Herpetology Notes, 3:151-160.
18	Mannophryne	herminae	2	1	3	0	Venezuela	Aragua	Parque Henri Pittier, Estacion Biologica Rancho Grande	brown	0	absent	0	light brown	0	dark brown	0	cream	1	white	1	light brown	0	absent	0	brown	0	gray	0	cream	1	observation
19	Mannophryne	herminae	2	1	3	0	Venezuela	Aragua	Parque Henri Pittier, Estacion Biologica Rancho Grande	brown	0	absent	0	light brown	0	dark brown	0	cream	1	white	1	light brown	0	absent	0	brown	0	gray	0	cream	1	observation
20	Mannophryne	herminae	2	1	3	0	Venezuela	Distrito Federal	5 km S El Limon, on road between El Limon and Colonia Tovar	brown	0	absent	0	dark brown	0	dark brown	0	cream	1	cream	1	light brown	0	absent	0	brown	0	gray	0	cream	1	La Marca E. 1995 [1994]. Taxonomy of the frogs of the genus Mannophryne (Amphibia; Anura: Dendrobatidae). Pub Asoc Amigos de Doñana, 4:1-75.
21	Mannophryne	herminae	2	1	3	0	Venezuela	Miranda	Parque Nacional Guatopo, El Lucero	brown	0	absent	0	light brown	0	dark brown	0	cream	1	white	1	light brown	0	absent	0	brown	0	gray	0	cream	1	observation
22	Mannophryne	vulcano	2	1	3	0	Venezuela	Miranda	Baruta, N slope of Cerro El Volcan	light brown	0	absent	0	dark brown	0	dark brown	0	cream	1	cream	1	light brown	0	absent	0	light brown	0	gray	0	cream	1	Barrio-Amoros CL, Santos JC, Molina CR. 2010. An addition to the diversity of dendrobatid frogs in Venezuela: description of three new collared frogs (Anura: Dendrobatidae: Mannophryne). Phyllomedusa, 9:3-35.
23	Mannophryne	leonardoi	2	1	3	0	Venezuela	Monagas	Caripe, Cueva del Guacharo	light brown	0	absent	0	light brown	0	dark brown	0	cream	1	cream	1	light brown	0	absent	0	brown	0	gray	0	cream	1	observation
24	Mannophryne	trinitatis	2	0	2	0	Trinidad and Tobago	Trinidad	Tamana Cave	dark brown	0	absent	0	dark brown	0	black	0	cream	1	diffuse white	1	light brown	0	absent	0	brown	0	gray	0	black	0	La Marca E. 1995 [1994]. Taxonomy of the frogs of the genus Mannophryne (Amphibia; Anura: Dendrobatidae). Pub Asoc Amigos de Doñana, 4:1-75.
25	Mannophryne	trinitatis	2	0	2	0	Trinidad and Tobago	Trinidad	Edith Falls	dark brown	0	absent	0	dark brown	0	black	0	cream	1	diffuse white	1	light brown	0	absent	0	brown	0	gray	0	black	0	La Marca E. 1995 [1994]. Taxonomy of the frogs of the genus Mannophryne (Amphibia; Anura: Dendrobatidae). Pub Asoc Amigos de Doñana, 4:1-75.
26	Mannophryne	trinitatis	2	0	2	0	Trinidad and Tobago	Trinidad	Mt St Benedict	dark brown	0	absent	0	dark brown	0	black	0	cream	1	diffuse white	1	light brown	0	absent	0	brown	0	gray	0	black	0	La Marca E. 1995 [1994]. Taxonomy of the frogs of the genus Mannophryne (Amphibia; Anura: Dendrobatidae). Pub Asoc Amigos de Doñana, 4:1-75.
27	Mannophryne	trinitatis	2	0	2	0	Trinidad and Tobago	Trinidad	Maracas	dark brown	0	absent	0	dark brown	0	black	0	cream	1	diffuse white	1	light brown	0	absent	0	brown	0	gray	0	black	0	La Marca E. 1995 [1994]. Taxonomy of the frogs of the genus Mannophryne (Amphibia; Anura: Dendrobatidae). Pub Asoc Amigos de Doñana, 4:1-75.
28	Mannophryne	venezuelensis	2	0	2	0	Venezuela	Sucre	Peninsula de Paria, Cerro Azul, 10 km N Macuro	dark brown	0	absent	0	light brown	0	dark brown	0	cream	1	diffuse white	1	dark brown	0	absent	0	dark brown	0	gray	0	gray	0	observation
29	Mannophryne	cordilleriana	2	0	2	0	Venezuela	Merida	road to Pueblo Llano	brown	0	absent	0	dark brown	0	dark brown	0	cream	1	yellowish cream	1	brown	0	absent	0	dark brown	0	gray	0	gray	0	observation
30	Mannophryne	orellana	2	0	2	0	Venezuela	Tachira	road from Pregonero to La Trampa	dark brown	0	absent	0	light brown	0	black	0	dark cream	1	diffuse white	1	dark brown	0	absent	0	dark brown	0	gray	0	gray	0	Barrio-Amoros CL, Santos JC, Molina CR. 2010. An addition to the diversity of dendrobatid frogs in Venezuela: description of three new collared frogs (Anura: Dendrobatidae: Mannophryne). Phyllomedusa, 9:3-35.
31	Mannophryne	orellana/urticans	2	0	2	0	Venezuela	Tachira	Parque Nacional El Tama, Rio Negro	dark brown	0	absent	0	light brown	0	black	0	dark cream	1	diffuse white	1	dark brown	0	absent	0	dark brown	0	gray	0	gray	0	Barrio-Amoros CL, Santos JC, Molina CR. 2010. An addition to the diversity of dendrobatid frogs in Venezuela: description of three new collared frogs (Anura: Dendrobatidae: Mannophryne). Phyllomedusa, 9:3-35.
32	Mannophryne	yustizi	3	0	3	0	Venezuela	Lara	6.7 km SW on road to Guarico	black	0	absent	0	dark brown	0	black	0	diffuse yellow	1	yellowish cream	1	dark brown	0	yellow	1	dark brown	0	gray	0	gray	0	observation
33	Mannophryne	yustizi	3	0	3	0	Venezuela	Trujillo	3 km NE Bocono	black	0	absent	0	dark brown	0	black	0	diffuse yellow	1	yellowish cream	1	dark brown	0	yellow	1	dark brown	0	gray	0	gray	0	observation
34	Mannophryne	collaris	2	0	2	0	Venezuela	Merida	Rio Frio vertiente Lago Maracaibo (noreste)	brown	0	absent	0	dark brown	0	dark brown	0	dark cream	1	cream	1	light brown	0	absent	0	light brown	0	gray	0	gray	0	observation
35	Mannophryne	urticans	3	0	3	0	Venezuela	Merida	Sector Trujillana despues de tuneles de Vigia	dark brown	0	absent	0	black	0	dark brown	0	cream	1	yellowish cream	1	light brown	0	yellow	1	light brown	0	gray	0	gray	0	Barrio-Amoros CL, Santos JC, Molina CR. 2010. An addition to the diversity of dendrobatid frogs in Venezuela: description of three new collared frogs (Anura: Dendrobatidae: Mannophryne). Phyllomedusa, 9:3-35.
36	Mannophryne	urticans	3	0	3	0	Venezuela	Merida	El Estanquillo	dark brown	0	absent	0	black	0	dark brown	0	cream	1	yellowish cream	1	light brown	0	yellow	1	light brown	0	gray	0	gray	0	Barrio-Amoros CL, Santos JC, Molina CR. 2010. An addition to the diversity of dendrobatid frogs in Venezuela: description of three new collared frogs (Anura: Dendrobatidae: Mannophryne). Phyllomedusa, 9:3-35.
37	Anomaloglossus	verbeeksnyderorum	3	0	3	0	Venezuela	Amazonas	Puerto Ayacucho, Tobogan	reddish brown	0	absent	0	dark brown	0	dark brown	0	cream	1	cream	1	light brown	0	yellow	1	light brown	0	gray	0	gray	0	Barrio-Amoros CL, Santos JC, Jovanovic O. 2010. A new dendrobatid frog (Anura: Dendrobatidae: Anomaloglossus) from the Orinoquian rainforest, southern Venezuela. Zootaxa:37-50.
38	Anomaloglossus	baeobatrachus	2	0	2	0	French Guiana		no data (type locality)	brown	0	absent	0	dark brown	0	dark brown	0	white	1	white	1	brown	0	absent	0	dark brown	0	gray	0	gray	0	Lescure J, Marty C. 2000. Atlas des Amphibiens de Guyane. Paris, France, Muséum National d’Histoire Naturelle. Patrimoines Naturels.
39	Anomaloglossus	degranvillei	2	0	2	0	French Guiana		no data (type locality)	brown	0	absent	0	dark brown	0	dark brown	0	diffuse white	1	cream	1	dark brown	0	absent	0	dark brown	0	gray	0	gray	0	Lescure J, Marty C. 2000. Atlas des Amphibiens de Guyane. Paris, France, Muséum National d’Histoire Naturelle. Patrimoines Naturels.
40	Anomaloglossus	rufulus	0	1	1	0	Venezuela	Bolivar	Chimanta Tepui	dark brown	0	absent	0	absent	0	dark brown	0	absent	0	absent	0	dark brown	0	absent	0	dark brown	0	dark brown	0	gray with yellow spots	1	observation
41	Allobates	sp. Neblina					Venezuela	Amazonas	Rio Negro, Neblina Base Camp on Rio Mawarinuma	NA		NA		NA		NA		NA		NA		NA		NA		NA		NA		NA
42	Allobates	talamancae_sp. aff.	1	0	1	0	Panama	Panama	Lago Bayano	dark brown	0	absent	0	light brown	0	black	0	cream	1	absent	0	light brown	0	absent	0	light brown	0	black	0	gray	0	observation
43	Allobates	talamancae_sp. aff.	1	0	1	0	Costa Rica	Cartago	Chitaria	dark brown	0	absent	0	light brown	0	black	0	cream	1	absent	0	light brown	0	absent	0	light brown	0	black	0	gray	0	observation
44	Allobates	talamancae	1	0	1	0	Panama	Panama	Parque Nacional Soberania, Sendero Plantacion	dark brown	0	absent	0	light brown	0	black	0	cream	1	absent	0	light brown	0	absent	0	light brown	0	black	0	gray	0	observation
45	Allobates	talamancae	1	0	1	0	Colombia	Choco	Quibdo, La Troje	dark brown	0	absent	0	light brown	0	black	0	cream	1	absent	0	light brown	0	absent	0	light brown	0	black	0	gray	0	observation
46	Allobates	talamancae	1	0	1	0	Panama	Bocas del Toro	Isla Colon, Bocas del Drago (Dragomar)	dark brown	0	absent	0	light brown	0	black	0	cream	1	absent	0	light brown	0	absent	0	light brown	0	black	0	gray	0	observation
47	Allobates	talamancae	1	0	1	0	Panama	Bocas del Toro	Isla Batimentos	dark brown	0	absent	0	light brown	0	black	0	cream	1	absent	0	light brown	0	absent	0	light brown	0	black	0	gray	0	observation
48	Allobates	talamancae	1	0	1	0	Colombia	Valle del Cauca	Cisneros on road Cali to Buenaventura	dark brown	0	absent	0	light brown	0	black	0	cream	1	absent	0	light brown	0	absent	0	light brown	0	black	0	gray	0	observation
49	Allobates	talamancae	1	0	1	0	Costa Rica	Limon	SE of Puerto Limon	dark brown	0	absent	0	light brown	0	black	0	cream	1	absent	0	light brown	0	absent	0	light brown	0	black	0	gray	0	observation
50	Allobates	brunneus	2	2	4	0	Brazil	Mato Grosso	Chapada dos Guimarães (7A)	brown	0	absent	0	absent	0	dark brown	0	cream	1	ligth orange brown	1	light orange-brown	0	absent	0	dark brown	0	yellow	1	yellow	1	Lima AP, Caldwell JP, Strussmann C. 2009. Redescription of Allobates brunneus (Cope) 1887 (Anura: Aromobatidae: Allobatinae), with a description of the tadpole, call, and reproductive behavior. Zootaxa:1-16.
51	Allobates	brunneus	2	2	4	0	Brazil	Mato Grosso	Chapada dos Guimarães (4A)	brown	0	absent	0	absent	0	dark brown	0	cream	1	ligth orange brown	1	light orange-brown	0	absent	0	dark brown	0	yellow	1	yellow	1	Lima AP, Caldwell JP, Strussmann C. 2009. Redescription of Allobates brunneus (Cope) 1887 (Anura: Aromobatidae: Allobatinae), with a description of the tadpole, call, and reproductive behavior. Zootaxa:1-16.
52	Allobates	brunneus	2	2	4	0	Brazil	Mato Grosso	Chapada dos Guimarães (G1)	brown	0	absent	0	absent	0	dark brown	0	cream	1	ligth orange brown	1	light orange-brown	0	absent	0	dark brown	0	yellow	1	yellow	1	Lima AP, Caldwell JP, Strussmann C. 2009. Redescription of Allobates brunneus (Cope) 1887 (Anura: Aromobatidae: Allobatinae), with a description of the tadpole, call, and reproductive behavior. Zootaxa:1-16.
53	Allobates	brunneus	2	2	4	0	Bolivia	Santa Cruz	Pucerna, Parque Nacional Noel Kempff Mercado	brown	0	absent	0	absent	0	dark brown	0	cream	1	ligth orange brown	1	light orange-brown	0	absent	0	dark brown	0	yellow	1	yellow	1	Lima AP, Caldwell JP, Strussmann C. 2009. Redescription of Allobates brunneus (Cope) 1887 (Anura: Aromobatidae: Allobatinae), with a description of the tadpole, call, and reproductive behavior. Zootaxa:1-16.
54	Allobates	nidicola	2	0	2	0	Brazil	Amazonas	40 km S Manaus in the municipality of Castanho, at Km 12 on the road to Autazes	reddish brown	0	absent	0	absent	0	dark brown	0	white	1	white spots	1	dark brown	0	absent	0	dark brown	0	gray	0	gray	0	Caldwell JP, Lima AP. 2003. A new amazonian species of Colostethus (Anura : Dendrobatidae) with a nidicolous tadpole. Herpetologica, 59:219-234.
55	Allobates	kingsburyi	1	1	2	0	Ecuador	Zamora Chinchipe	near Panguitza	dark brown	0	absent	0	light brown	0	dark brown	0	cream	1	absent	0	light brown	0	absent	0	brown	0	gray	0	cream	1	observation
56	Allobates	sp. Negro	1	1	2	0	Ecuador	Morona Santiago	Conjuction of Rio Paute and Rio Negro	brown	0	absent	0	light brown	0	dark brown	0	cream	1	absent	0	light brown	0	absent	0	light brown	0	gray	0	cream	1	observation
57	Allobates	zaparo	5	1	6	1	Ecuador	Morona Santiago	2 km E Santiago	red	1	absent	0	red cream	1	black	0	black	0	blue	1	yellow insertion with light brown	1	yellow	1	gray	0	black	0	white with black spots	1	observation
58	Allobates	femoralis	5	1	6	1	Peru	San Martin	Huallaga Canyon: Callanayacu	black	0	absent	0	yellow	1	black	0	white	1	white	1	light brown and yellow spot on insertion	1	absent	0	dark brown with yellow insertion	1	black	0	white with black spots	1	observation
59	Allobates	femoralis	5	1	6	1	Peru	San Martin	Pongo de Cainarachi	black	0	absent	0	yellow	1	black	0	white	1	white	1	light brown and yellow spot on insertion	1	absent	0	dark brown with yellow insertion	1	black	0	white with black spots	1	observation
60	Allobates	femoralis	4	1	5	0	Ecuador	Francisco de Orellana	Parque Nacional Yasuni-Estacion PUCE	black	0	absent	0	yellow	1	black	0	white	1	white	1	light brown and yellow spot on insertion	1	absent	0	dark brown	0	black	0	white with black spots	1	observation
61	Allobates	femoralis	4	1	5	0	Ecuador	Francisco de Orellana	Parque Nacional Yasuni-Estacion PUCE	black	0	absent	0	yellow	1	black	0	white	1	white	1	light brown and yellow spot on insertion	1	absent	0	dark brown	0	black	0	white with black spots	1	observation
62	Allobates	femoralis	4	1	5	0	Bolivia	Pando	Pingo de Oro	black	0	absent	0	yellow	1	black	0	white	1	white	1	light brown and yellow spot on insertion	1	absent	0	dark brown	0	black	0	white with black spots	1	observation
63	Allobates	femoralis	4	1	5	0	Brazil	Acre	Igarapé, Porongaba, Rio Jurua	black	0	absent	0	yellow	1	black	0	white	1	white	1	light brown and yellow spot on insertion	1	absent	0	dark brown	0	black	0	white with black spots	1	observation
64	Allobates	femoralis	4	1	5	0	Brazil	Amazonas	Penedo, Rio Jurua	black	0	absent	0	yellow	1	black	0	white	1	white	1	light brown and yellow spot on insertion	1	absent	0	dark brown	0	black	0	white with black spots	1	observation
65	Allobates	femoralis	4	1	5	0	Colombia	Amazonas	Leticia, Cerca Viva	black	0	absent	0	yellow	1	black	0	white	1	white	1	light brown and yellow spot on insertion	1	absent	0	dark brown	0	black	0	white with black spots	1	observation
66	Allobates	femoralis	5	1	6	1	Peru	Madre de Dios	Albergue Amazonia Rio Alto	black	0	absent	0	yellow	1	black	0	white	1	white	1	light brown and yellow spot on insertion	1	absent	0	dark brown with yellow insertion	1	black	0	white with black spots	1	observation
67	Allobates	femoralis	5	1	6	1	Peru	Madre de Dios	Cuzco Amazonico, 15 km E Puerto Maldonado	black	0	absent	0	yellow	1	black	0	white	1	white	1	light brown and yellow spot on insertion	1	absent	0	dark brown with yellow insertion	1	black	0	white with black spots	1	observation
68	Allobates	femoralis	5	1	6	1	Peru	Madre de Dios	Pakitza Parque Nacional Manus	black	0	absent	0	yellow	1	black	0	white	1	white	1	light brown and yellow spot on insertion	1	absent	0	dark brown with yellow insertion	1	black	0	white with black spots	1	observation
69	Allobates	femoralis	5	1	6	1	French Guiana		no data (French Guyana locality)	black	0	absent	0	yellow	1	black	0	white	1	white	1	light brown and yellow spot on insertion	1	absent	0	dark brown with yellow insertion	1	black	0	white with black spots	1	observation
70	Allobates	femoralis	5	1	6	1	Venezuela	Bolivar	Sifones: Las Claritas	black	0	absent	0	yellow	1	black	0	white	1	white	1	light brown and yellow spot on insertion	1	absent	0	dark brown with yellow insertion	1	black	0	white with black spots	1	observation
71	Allobates	femoralis	5	1	6	1	Venezuela	Delta Amacuro	Reserva Forestal Rio Grande	black	0	absent	0	yellow	1	black	0	white	1	white	1	light brown and yellow spot on insertion	1	absent	0	dark brown with yellow insertion	1	black	0	white with black spots	1	observation
72	Allobates	juanii	1	1	2	0	Colombia	Meta	Villavicencio-Restrepo road	brown	0	absent	0	light brown	0	black	0	cream	1	light brown	0	light brown	0	absent	0	light brown	0	gray	0	cream	1	observation
73	Allobates	caeruleodactylus	1	1	2	0	Brazil	Amazonas	near Borba (Rio Madeira)	light brown	0	absent	0	absent	0	dark brown	0	cream	1	absent	0	light brown	0	absent	0	light brown	0	black	0	cream	1	Lima AP, Caldwell JP. 2001. A new Amazonian species of Colostethus with sky blue digits. Herpetologica, 57:180-189.
74	Allobates	caeruleodactylus	1	1	2	0	Brazil	Amazonas	near Borba (Rio Madeira)	light brown	0	absent	0	absent	0	dark brown	0	cream	1	absent	0	light brown	0	absent	0	light brown	0	black	0	cream	1	Lima AP, Caldwell JP. 2001. A new Amazonian species of Colostethus with sky blue digits. Herpetologica, 57:180-189.
75	Allobates	marchesianus	1	1	2	0	Brazil	Amazonas	Rio Uaupés, missão de Taracuá	light brown	0	absent	0	absent	0	dark brown	0	cream	1	absent	0	light brown	0	absent	0	light brown	0	black	0	cream	1	Lima AP, Caldwell JP. 2001. A new Amazonian species of Colostethus with sky blue digits. Herpetologica, 57:180-189.
76	Allobates	granti	1	0	1	0	French Guiana		no data (type locality)	reddish brown	0	absent	0	light reddish brown	0	dark brown	0	cream	1	light brown	0	reddish brown	0	absent	0	reddish brown	0	gray	0	light gray	0	Caldwell JP, Lima AP, Keller R. 2002. Redescription of Colostethus marchesianus (Melin, 1941) from its type locality. Copeia, 2002 (1):157-165.
77	Allobates	ornatus	1	1	2	0	Peru	San Martin	17km W from Tarapoto to Moyobamba near Rio Mayo	light brown	0	dark brown	0	light brown	0	dark brown	0	cream	1	light brown	0	light brown	0	absent	0	brown	0	gray	0	cream	1	observation
78	Allobates	insperatus	1	1	2	0	Ecuador	Francisco de Orellana	Parque Nacional Yasuni-Estacion PUCE	dark brown	0	absent	0	light brown	0	dark brown	0	cream	1	absent	0	light brown	0	absent	0	light brown	0	gray	0	cream	1	observation
79	Allobates	insperatus	1	1	2	0	Ecuador	Francisco de Orellana	Parque Nacional Yasuni-Estacion PUCE	dark brown	0	absent	0	light brown	0	dark brown	0	cream	1	absent	0	light brown	0	absent	0	light brown	0	gray	0	cream	1	observation
80	Allobates	sp. Shushufindi	1	1	2	0	Ecuador	Sucumbios	Paradise Huts, near San Pablo de Katensiya, Shushufindi and Aguarico junction	dark brown	0	absent	0	light brown	0	dark brown	0	cream	1	absent	0	light brown	0	absent	0	light brown	0	gray	0	cream	1	observation
81	Allobates	insperatus_aff.	1	1	2	0	Colombia	Amazonas	Leticia, Cerca Viva	brown	0	absent	0	light brown	0	dark brown	0	cream	1	absent	0	light brown	0	absent	0	light brown	0	gray	0	cream	1	observation
82	Allobates	insperatus_sp.	1	1	2	0	Ecuador	Sucumbios	Laguna Grande-Neotropic, Reserva de Producción Faunística Cuyabeno	dark brown	0	absent	0	light brown	0	dark brown	0	cream	1	absent	0	light brown	0	absent	0	light brown	0	gray	0	cream	1	observation
83	Allobates	algorei	1	1	2	0	Venezuela	Tachira	road from San Cristobal to Rio Negro via el Pinal	dark brown	0	absent	0	light brown	0	dark brown	0	cream	1	light brown	0	brown	0	absent	0	dark brown	0	gray	0	cream	1	Barrio-Amoros CL, Santos JC. 2009. Description of a new Allobates (Anura, Dendrobatidae) from the eastern Andean piedmont, Venezuela. Phyllomedusa, 8:89-104.
84	Allobates	humilis	1	1	2	0	Venezuela	Barinas	San Ramon, Calderas	dark brown	0	absent	0	dark brown	0	dark brown	0	cream	1	absent	0	brown	0	absent	0	dark brown	0	gray	0	cream	1	Barrio-Amoros CL, Santos JC. 2009. Description of a new Allobates (Anura, Dendrobatidae) from the eastern Andean piedmont, Venezuela. Phyllomedusa, 8:89-104.
85	Allobates	trilineatus	1	1	2	0	Peru	Madre de Dios	Tambopata	dark brown	0	light brown	0	brown	0	dark brown	0	white	1	absent	0	light brown	0	absent	0	dark brown	0	gray	0	cream	1	Duellman WE. 2005. Cusco Amazónico: The Lives of Amphibians and Reptiles in an Amazonian Rainforest. Ithaca, NY, Cornell University Press.
86	Allobates	trilineatus	1	1	2	0	Peru	Madre de Dios	Cuzco Amazonico, 15 km E Puerto Maldonado	dark brown	0	light brown	0	brown	0	dark brown	0	white	1	absent	0	light brown	0	absent	0	dark brown	0	gray	0	cream	1	Duellman WE. 2005. Cusco Amazónico: The Lives of Amphibians and Reptiles in an Amazonian Rainforest. Ithaca, NY, Cornell University Press.
87	Allobates	trilineatus_cf.	1	1	2	0	Bolivia	Beni	El Totaizal, on road San Borja-Trinidad, 50 km E from San Borja	dark brown	0	light brown	0	brown	0	dark brown	0	white	1	absent	0	light brown	0	absent	0	dark brown	0	gray	0	cream	1	Duellman WE. 2005. Cusco Amazónico: The Lives of Amphibians and Reptiles in an Amazonian Rainforest. Ithaca, NY, Cornell University Press.
88	Allobates	crombiei	1	2	3	0	Brazil	Para	54 km SE Altamira, Cachoeira do Espelho (Rio Xingu)	brown	0	absent	0	dark brown	0	dark brown	0	cream	1	absent	0	brown	0	absent	0	brown	0	white	1	white	1	Morales VR. 2002 [2000]. Sistematica y biogeografia del grupo trilineatus (Amphibia, Anura, Dendrobatidae, Colostethus) con description de once nuevas especies. Publicaciones de la Asociacion de Amigos de Doñana, 13:1-59.
89	Allobates	masniger	1	0	1	0	Brazil	Para	Municipio de Itaituba, Parna Amazônas (Parque Nacional da Amazônia)	dark brown	0	absent	0	brown	0	dark brown	0	cream	1	absent	0	light brown	0	absent	0	dark brown	0	gray	0	gray	0	Morales VR. 2002 [2000]. Sistematica y biogeografia del grupo trilineatus (Amphibia, Anura, Dendrobatidae, Colostethus) con description de once nuevas especies. Publicaciones de la Asociacion de Amigos de Doñana, 13:1-59.
90	Allobates	subfolionidificans	2	2	4	0	Brazil	Acre	3A_Rio Branco city, Parque Zoobotanico of the Federal University of Acre, Campus universitario (Rio Branco)	brown	0	absent	0	absent	0	dark brown	0	cream	1	cream spots	1	light brown	0	absent	0	light gray	0	white	1	white	1	Lima AP, Sanchez DEA, Souza JRD. 2007. A new Amazonian species of the frog genus Colostethus (Dendrobatidae) that lays its eggs on undersides of leaves. Copeia:114-122.
91	Allobates	subfolionidificans	2	2	4	0	Brazil	Acre	4A_Rio Branco city, Parque Zoobotanico of the Federal University of Acre, Campus universitario (Rio Branco)	brown	0	absent	0	absent	0	dark brown	0	cream	1	cream spots	1	light brown	0	absent	0	light gray	0	white	1	white	1	Lima AP, Sanchez DEA, Souza JRD. 2007. A new Amazonian species of the frog genus Colostethus (Dendrobatidae) that lays its eggs on undersides of leaves. Copeia:114-122.
92	Allobates	subfolionidificans	2	2	4	0	Brazil	Acre	5A_Rio Branco city, Parque Zoobotanico of the Federal University of Acre, Campus universitario (Rio Branco)	brown	0	absent	0	absent	0	dark brown	0	cream	1	cream spots	1	light brown	0	absent	0	light gray	0	white	1	white	1	Lima AP, Sanchez DEA, Souza JRD. 2007. A new Amazonian species of the frog genus Colostethus (Dendrobatidae) that lays its eggs on undersides of leaves. Copeia:114-122.
93	Allobates	subfolionidificans	2	2	4	0	Brazil	Acre	8A_Rio Branco city, Parque Zoobotanico of the Federal University of Acre, Campus universitario (Rio Branco)	brown	0	absent	0	absent	0	dark brown	0	cream	1	cream spots	1	light brown	0	absent	0	light gray	0	white	1	white	1	Lima AP, Sanchez DEA, Souza JRD. 2007. A new Amazonian species of the frog genus Colostethus (Dendrobatidae) that lays its eggs on undersides of leaves. Copeia:114-122.
94	Allobates	sp Abuna					Brazil	Rondonia	Rio Madeira, Abuna (Abuna 1A)
95	Allobates	sp Abuna					Brazil	Rondonia	Rio Madeira, Abuna (Abuna 2A)
96	Allobates	sp Autazes					Brazil	Amazonas	Rio Madeira, Autazes
97	Allobates	sp Borba					Brazil	Amazonas	near Borba (Rio Madeira)
98	Allobates	sp Ducke					Brazil	Amazonas	25 km NE Manaus, Reserva Forestal Adolpho Ducke	NA		NA		NA		NA		NA		NA		NA		NA		NA		NA		NA		NA
99	Allobates	sp.					Brazil	Amazonas	Barro Vermelho
100	Allobates	sp. Porongaba					Brazil	Acre	Porangaba, Rio Jurua
101	Allobates	sp1 Madeira					Brazil	Rondonia	Rio Madeira, Abuna (sp1 maderia_3B)
102	Allobates	sp1 Madeira					Brazil	Rondonia	Rio Madeira, Abuna (sp1 maderia_7A)
103	Allobates	sp1 Madeira					Brazil	Rondonia	Rio Madeira, Abuna (sp1 maderia_5A)
104	Allobates	sp1 PNA					Brazil	Para	Municipio de Itaituba, Parna Amazônas (Parque Nacional da Amazônia)
105	Allobates	sp1 Treviso (sp small)					Brazil	Para	Agropecuária Treviso, c. 101 km S and 18 km E of Santarém, close to Curuá-Una River	NA		NA		NA		NA		NA		NA		NA		NA		NA		NA		NA		NA
106	Allobates	sp1 Treviso (sp small)					Brazil	Para	Agropecuária Treviso, c. 101 km S and 18 km E of Santarém, close to Curuá-Una River	NA		NA		NA		NA		NA		NA		NA		NA		NA		NA		NA		NA
107	Allobates	sp2 Acre					Brazil	Acre	1A_Rio Branco city, Parque Zoobotanico of the Federal University of Acre, Campus universitario (Rio Branco)
108	Allobates	sp2 Acre					Brazil	Acre	2A_Rio Branco city, Parque Zoobotanico of the Federal University of Acre, Campus universitario (Rio Branco)
109	Allobates	sp2 Acre					Brazil	Acre	3A_Rio Branco city, Parque Zoobotanico of the Federal University of Acre, Campus universitario (Rio Branco)
110	Allobates	sp2 Madeira					Brazil	Rondonia	Rio Madeira, Abuna (sp2 maderia_1A)
111	Allobates	sp2 PNA					Brazil	Para	Municipio de Itaituba, Parna Amazônas (Parque Nacional da Amazônia)
112	Allobates	sp2 Treviso					Brazil	Para	5A_Agropecuária Treviso, c. 101 km S and 18 km E of Santarém, close to Curuá-Una River
113	Allobates	sp2 Treviso					Brazil	Para	1B_Agropecuária Treviso, c. 101 km S and 18 km E of Santarém, close to Curuá-Una River
114	Allobates	sp2 Treviso (unknown)					Brazil	Para	3B_Agropecuária Treviso, c. 101 km S and 18 km E of Santarém, close to Curuá-Una River
115	Allobates	sp3 Jirau_Rio Madeira					Brazil	Rondonia	1A_Jirau (Rio Madeira)
116	Allobates	sp3 Reserva de Catuaba					Brazil	Acre	1A_Reserva Florestal do Catuaba (Rio Branco)
117	Allobates	sp3 Abuna_Rio Madeira					Brazil	Rondonia	1A_Abuna (Rio Madeira)
118	Allobates	sp5 Jirau_Rio Madeira					Brazil	Rondonia	1A_Jirau (Rio Madeira)
119	Allobates	sp5 Mutum_Rio Madeira					Brazil	Rondonia	Mutum (Rio Madeira)
120	Hyloxalus	eryhtromos	0	2	2	0	Ecuador	Los Rios	Reserva Rio Palenque, 2 km SSE Patricia Pilar	dark brown	0	absent	0	brown	0	dark brown	0	dark brown	0	light brown	0	light brown	0	absent	0	dark brown	0	black with white spots	1	white with black spots	1	observation
121	Hyloxalus	sorditatus	0	0	0	0	Peru	San Martin	Lamas: road to San Jose de Sisa	dark brown	0	absent	0	absent	0	dark brown	0	dark brown	0	absent	0	dark brown	0	absent	0	dark brown	0	gray	0	gray	0	observation
122	Hyloxalus	supuntatus_Agua Azul	1	1	2	0	Colombia	Casanare	Agua Azul	brown	0	absent	0	light brown	0	dark brown	0	cream	1	light brown	0	brown	0	absent	0	brown	0	gray	0	cream	1	observation
123	Hyloxalus	subpunctatus	1	1	2	0	Colombia	Boyaca	Chiquinquira	brown	0	absent	0	light brown	0	dark brown	0	cream	1	light brown	0	brown	0	absent	0	brown	0	gray	0	cream	1	observation
124	Hyloxalus	subpunctatus	1	1	2	0	Colombia	Cundinamarca	2 km S Chipaque	brown	0	absent	0	light brown	0	dark brown	0	cream	1	light brown	0	brown	0	absent	0	brown	0	gray	0	cream	1	observation
125	Hyloxalus	bocagei	2	1	3	0	Ecuador	Sucumbios	La Libertad road to La Virgen	dark brown	0	absent	0	absent	0	dark brown	0	dark brown	0	cream	1	dark brown with yellow spot	1	absent	0	dark brown	0	gray	0	cream	1	Paez-Vacas MI, Coloma LA, Santos JC. 2010. Systematics of the Hyloxalus bocagei complex (Anura: Dendrobatidae), description of two new cryptic species, and recognition of H. maculosus. Zootaxa, 2711:1-75.
126	Hyloxalus	bocagei	2	1	3	0	Ecuador	Sucumbios	Rio Reventador	dark brown	0	absent	0	absent	0	dark brown	0	dark brown	0	cream	1	dark brown with yellow spot	1	absent	0	dark brown	0	gray	0	cream	1	Paez-Vacas MI, Coloma LA, Santos JC. 2010. Systematics of the Hyloxalus bocagei complex (Anura: Dendrobatidae), description of two new cryptic species, and recognition of H. maculosus. Zootaxa, 2711:1-75.
127	Hyloxalus	sauli	3	1	4	0	Ecuador	Francisco de Orellana	Bloque Shiripuno	dark brown	0	absent	0	absent	0	dark brown	0	cream	1	cream	1	dark brown with yellow spot	1	absent	0	dark brown	0	gray	0	cream	1	Paez-Vacas MI, Coloma LA, Santos JC. 2010. Systematics of the Hyloxalus bocagei complex (Anura: Dendrobatidae), description of two new cryptic species, and recognition of H. maculosus. Zootaxa, 2711:1-75.
128	Hyloxalus	italoi	1	1	2	0	Ecuador	Pastaza	El Porvenir (to Palora), fundacion Hola Vida	light brown	0	absent	0	absent	0	light brown	0	cream	1	light brown	0	light brown	0	absent	0	light brown	0	gray	0	cream	1	Paez-Vacas MI, Coloma LA, Santos JC. 2010. Systematics of the Hyloxalus bocagei complex (Anura: Dendrobatidae), description of two new cryptic species, and recognition of H. maculosus. Zootaxa, 2711:1-75.
129	Hyloxalus	yasuni	0	1	1	0	Ecuador	Francisco de Orellana	Yasuni Research station	dark brown	0	absent	0	absent	0	dark brown	0	dark brown	0	light brown	0	dark brown	0	absent	0	dark brown	0	gray	0	cream	1	Paez-Vacas MI, Coloma LA, Santos JC. 2010. Systematics of the Hyloxalus bocagei complex (Anura: Dendrobatidae), description of two new cryptic species, and recognition of H. maculosus. Zootaxa, 2711:1-75.
130	Hyloxalus	yasuni	0	1	1	0	Ecuador	Napo	Guagua Sumaco	dark brown	0	absent	0	absent	0	dark brown	0	dark brown	0	light brown	0	dark brown	0	absent	0	dark brown	0	gray	0	cream	1	Paez-Vacas MI, Coloma LA, Santos JC. 2010. Systematics of the Hyloxalus bocagei complex (Anura: Dendrobatidae), description of two new cryptic species, and recognition of H. maculosus. Zootaxa, 2711:1-75.
131	Hyloxalus	yasuni	0	1	1	0	Ecuador	Sucumbios	Laguna Grande-Neotropic, Reserva de Producción Faunística Cuyabeno	dark brown	0	absent	0	absent	0	dark brown	0	dark brown	0	light brown	0	dark brown	0	absent	0	dark brown	0	gray	0	cream	1	Paez-Vacas MI, Coloma LA, Santos JC. 2010. Systematics of the Hyloxalus bocagei complex (Anura: Dendrobatidae), description of two new cryptic species, and recognition of H. maculosus. Zootaxa, 2711:1-75.
132	Hyloxalus	yasuni	0	1	1	0	Ecuador	Sucumbios	Yasuní, km 38 vía Pompeya-Iro	dark brown	0	absent	0	absent	0	dark brown	0	dark brown	0	light brown	0	dark brown	0	absent	0	dark brown	0	gray	0	cream	1	Paez-Vacas MI, Coloma LA, Santos JC. 2010. Systematics of the Hyloxalus bocagei complex (Anura: Dendrobatidae), description of two new cryptic species, and recognition of H. maculosus. Zootaxa, 2711:1-75.
133	Hyloxalus	yasuni	0	1	1	0	Ecuador	Sucumbios	Laguna Grande, Pica Saladero de Dantas, Cuyabeno	dark brown	0	absent	0	absent	0	dark brown	0	dark brown	0	light brown	0	dark brown	0	absent	0	dark brown	0	gray	0	cream	1	Paez-Vacas MI, Coloma LA, Santos JC. 2010. Systematics of the Hyloxalus bocagei complex (Anura: Dendrobatidae), description of two new cryptic species, and recognition of H. maculosus. Zootaxa, 2711:1-75.
134	Hyloxalus	maculosus	0	1	1	0	Ecuador	Pastaza	Mera, Santa Rosa	dark brown	0	absent	0	absent	0	dark brown	0	dark brown	0	dark brown	0	dark brown	0	absent	0	dark brown	0	gray	0	cream	1	Paez-Vacas MI, Coloma LA, Santos JC. 2010. Systematics of the Hyloxalus bocagei complex (Anura: Dendrobatidae), description of two new cryptic species, and recognition of H. maculosus. Zootaxa, 2711:1-75.
135	Hyloxalus	jacobuspetersi	1	0	1	0	Ecuador	Pichincha	Sangolqui, Cabeceras del Rio Pita (cascada de Molinuco)	dark brown	0	absent	0	light brown	0	dark brown	0	cream	1	light brown	0	light brown	0	absent	0	dark brown	0	gray	0	gray	0	observation
136	Hyloxalus	jacobuspetersi	1	0	1	0	Ecuador	Pichincha	Near Cascada de Molinuco	dark brown	0	absent	0	light brown	0	dark brown	0	cream	1	light brown	0	light brown	0	absent	0	dark brown	0	gray	0	gray	0	observation
137	Hyloxalus	jacobuspetersi	1	0	1	0	Ecuador	Pichincha	5 km E Aloag	dark brown	0	absent	0	light brown	0	dark brown	0	cream	1	light brown	0	light brown	0	absent	0	dark brown	0	gray	0	gray	0	observation
138	Hyloxalus	pulcherrimus_cf.	1	1	2	0	Peru	Cajamarca	Rio Zana, near La Florida	dark gray	0	absent	0	dark brown	0	dark brown	0	dark brown	0	white spots	1	dark brown	0	absent	0	dark brown	0	gray	0	cream	1	observation
139	Hyloxalus	nexipus	5	1	6	1	Ecuador	Morona Santiago	near Mendez	dark gray	0	absent	0	orange	1	dark gray	0	gray with cream dots	1	orange spots	1	bluish gray	1	absent	0	bluish gray	1	gray	0	cream	1	observation
140	Hyloxalus	nexipus	5	1	6	1	Peru	San Martin	Tarapoto	dark gray	0	absent	0	orange	1	dark gray	0	gray with cream dots	1	orange spots	1	bluish gray	1	absent	0	bluish gray	1	gray	0	cream	1	observation
141	Hyloxalus	nexipus_cf	5	1	6	1	Peru	San Martin	6 km ESE Shapaja	dark gray	0	absent	0	orange	1	dark gray	0	gray with cream dots	1	orange spots	1	bluish gray	1	absent	0	bluish gray	1	gray	0	cream	1	observation
142	Hyloxalus	vertebralis	0	1	1	0	Ecuador	Azuay	Near Sigsig, Rio Ayllon (Santa Barbara)	brown	0	light brown	0	light brown	0	dark brown	0	dark brown	0	light brown	0	light brown	0	absent	0	light brown	0	gray	0	cream	1	observation
143	Hyloxalus	vertebralis	0	1	1	0	Ecuador	Azuay	El Jordán (cerca a Paguancay)	brown	0	light brown	0	light brown	0	dark brown	0	dark brown	0	light brown	0	light brown	0	absent	0	light brown	0	gray	0	cream	1	observation
144	Hyloxalus	vertebralis	0	1	1	0	Ecuador	Azuay	on road Molleturo to Puerto Inca	brown	0	light brown	0	light brown	0	dark brown	0	dark brown	0	light brown	0	light brown	0	absent	0	light brown	0	gray	0	cream	1	observation
145	Hyloxalus	pulchellus	1	1	2	0	Ecuador	Napo	Yanayacu Biological Station near Cosanga	dark brown	0	absent	0	dark brown	0	dark brown	0	cream	1	light brown	0	light brown	0	absent	0	brown	0	gray	0	cream	1	observation
146	Hyloxalus	pulchellus	1	1	2	0	Ecuador	Sucumbios	Rio Azuela	dark brown	0	absent	0	dark brown	0	dark brown	0	cream	1	light brown	0	light brown	0	absent	0	brown	0	gray	0	cream	1	observation
147	Hyloxalus	pulchellus_aff.	1	1	2	0	Ecuador	Carchi	Monte Olivo	dark brown	0	absent	0	dark brown	0	dark brown	0	cream	1	light brown	0	light brown	0	absent	0	brown	0	gray	0	cream	1	observation
148	Hyloxalus	delatorreae	2	1	3	0	Ecuador	Carchi	near Moran panatano de la la tia Oliva	brown	0	absent	0	dark brown	0	black	0	cream	1	cream	1	light brown	0	absent	0	brown	0	gray	0	cream	1	observation
149	Hyloxalus	delatorreae	2	1	3	0	Ecuador	Carchi	near Moran panatano de la la tia Oliva	brown	0	absent	0	dark brown	0	black	0	cream	1	cream	1	light brown	0	absent	0	brown	0	gray	0	cream	1	observation
150	Hyloxalus	delatorreae	2	1	3	0	Ecuador	Carchi	near Moran panatano de la la tia Oliva	brown	0	absent	0	dark brown	0	black	0	cream	1	cream	1	light brown	0	absent	0	brown	0	gray	0	cream	1	observation
151	Hyloxalus	delatorreae	2	1	3	0	Ecuador	Carchi	near Moran panatano de la la tia Oliva	brown	0	absent	0	dark brown	0	black	0	cream	1	cream	1	light brown	0	absent	0	brown	0	gray	0	cream	1	observation
152	Hyloxalus	Negro_aff.	2	1	3	0	Ecuador	Morona Santiago	Conjuction of Rio Paute and Rio Negro	dark brown	0	absent	0	brown	0	dark brown	0	cream	1	cream	1	light brown	0	absent	0	light brown	0	gray	0	cream	1	observation
153	Hyloxalus	craspedoceps	2	1	3	0	Peru	San Martin	Lamas: road to San Jose de Sisa	light brown	0	absent	0	dark brown	0	light brown	0	cream	1	cream	1	light brown	0	absent	0	light brown	0	gray	0	cream	1	observation
154	Hyloxalus	azureiventris	6	2	8	1	Peru	San Martin	Cainarachi Valley	black	0	absent	0	orange	1	black	0	blue	1	orange	1	orange and blue	1	blue	1	blue and black	1	black and blue	1	black and blue	1	observation
155	Hyloxalus	insulatus	2	1	3	0	Peru	Amazonas	La Peca, Cordillera del Colan	dark brown	0	absent	0	dark brown	0	dark brown	0	cream	1	cream	1	dark brown	0	absent	0	dark brown	0	gray	0	cream	1	observation
156	Hyloxalus	elachyhistus	2	1	3	0	Ecuador	Cotopaxi	Near Corazon	dark brown	0	absent	0	dark brown	0	dark brown	0	cream	1	cream	1	brown	0	absent	0	dark brown	0	gray	0	cream	1	observation
157	Hyloxalus	elachyhistus	2	1	3	0	Peru	Piura	Huancabamba, Sullana, San Miguel de El Faique	dark brown	0	absent	0	dark brown	0	dark brown	0	cream	1	cream	1	brown	0	absent	0	dark brown	0	gray	0	cream	1	observation
158	Hyloxalus	infraguttatus	2	1	3	0	Ecuador	Manabi	Puerto Lopez	brown	0	absent	0	dark brown	0	dark brown	0	cream	1	cream	1	light brown	0	absent	0	light brown	0	gray	0	cream	1	observation
159	Hyloxalus	infraguttatus	2	1	3	0	Ecuador	Manabi	Rio Ayampe	brown	0	absent	0	dark brown	0	dark brown	0	cream	1	cream	1	light brown	0	absent	0	light brown	0	gray	0	cream	1	observation
160	Hyloxalus	awa	2	1	3	0	Ecuador	Pichincha	Union del Toachi	brown	0	absent	0	dark brown	0	dark brown	0	cream spots	1	cream spots	1	light brown	0	absent	0	light brown	0	gray	0	gray with white spots	1	observation
161	Hyloxalus	awa	2	1	3	0	Ecuador	Imbabura	Rio Intag, 12 km North Garcia Moreno	brown	0	absent	0	dark brown	0	dark brown	0	cream spots	1	cream spots	1	light brown	0	absent	0	light brown	0	gray	0	gray with white spots	1	observation
162	Hyloxalus	awa	2	1	3	0	Ecuador	Pichincha	5 km N La Florida	brown	0	absent	0	dark brown	0	dark brown	0	cream spots	1	cream spots	1	light brown	0	absent	0	light brown	0	gray	0	gray with white spots	1	observation
163	Hyloxalus	toachi	2	1	3	0	Ecuador	Pichincha	Otongachi	brown	0	absent	0	dark brown	0	dark brown	0	cream spots	1	cream	1	reddish brown	0	absent	0	reddish brown	0	gray	0	cream	1	observation
164	Hyloxalus	toachi	2	1	3	0	Ecuador	Pichincha	5 km N La Florida	brown	0	absent	0	dark brown	0	dark brown	0	cream spots	1	cream	1	reddish brown	0	absent	0	reddish brown	0	gray	0	cream	1	observation
165	Hyloxalus	modestus (Edwards)					Colombia	Cauca	Munchuique to El Tambo. KU104tape	NA		NA		NA		NA		NA		NA		NA		NA		NA		NA		NA		NA
166	Silverstoneia	flotator	2	1	3	0	Panama	Cocle	Cerro Gaital	brown	0	absent	0	light brown	0	dark brown	0	cream	1	cream	1	reddish brown	0	absent	0	reddish brown	0	gray	0	cream	1	observation
167	Silverstoneia	flotator	2	1	3	0	Panama	Panama	Parque Nacional Soberania, Sendero Plantacion	brown	0	absent	0	light brown	0	dark brown	0	cream	1	cream	1	reddish brown	0	absent	0	reddish brown	0	gray	0	cream	1	observation
168	Silverstoneia	nubicola	2	0	2	0	Panama	Cocle	Cerro Gaital (CTF)	brown	0	light brown	0	dark brown	0	black	0	cream	1	cream	1	brown	0	absent	0	brown	0	black	0	black	0	Ibanez R, Smith EM. 1995. Systematic status of Colostethus flotator and C. nubicola (Anura: Dendrobatidae) in Panama. Copeia, 1995:446-456.
169	Silverstoneia	nubicola	2	0	2	0	Panama	Darien	Rio San Antonio, La Garcia	brown	0	light brown	0	dark brown	0	black	0	cream	1	cream	1	brown	0	absent	0	brown	0	black	0	black	0	Ibanez R, Smith EM. 1995. Systematic status of Colostethus flotator and C. nubicola (Anura: Dendrobatidae) in Panama. Copeia, 1995:446-456.
170	Silverstoneia	nubicola	2	0	2	0	Colombia	Choco	Quibdo, La Troje	dark brown	0	absent	0	brown	0	dark brown	0	cream	1	cream	1	reddish brown	0	absent	0	reddish brown	0	gray	0	gray	0	observation
171	Silverstoneia	nubicola/pratti	2	0	2	0	Panama	Darien	Rio San Antonio, La Garcia	brown	0	light brown	0	dark brown	0	black	0	cream	1	cream	1	brown	0	absent	0	brown	0	black	0	black	0	Ibanez R, Smith EM. 1995. Systematic status of Colostethus flotator and C. nubicola (Anura: Dendrobatidae) in Panama. Copeia, 1995:446-456.
172	Epipedobates	spF_boulengeri	2	2	4	0	Ecuador	Pichincha	near Puerto Quito	reddish brown	0	absent	0	black	0	black	0	white blotches	1	cream to reddish brown	1	reddish brown	0	absent	0	brown	0	gray with white dots	1	white with black spots	1	observation
173	Epipedobates	boulengeri	2	2	4	0	Ecuador	Imbabura	near Lita (Bocana de Lita)	reddish brown	0	absent	0	black	0	black	0	white blotches	1	cream to reddish brown	1	reddish brown	0	absent	0	brown	0	gray with white dots	1	white with black spots	1	observation
174	Epipedobates	boulengeri	2	2	4	0	Ecuador	Esmeraldas	San Francisco	reddish brown	0	absent	0	black	0	black	0	white blotches	1	cream to reddish brown	1	reddish brown	0	absent	0	brown	0	gray with white dots	1	white with black spots	1	observation
175	Epipedobates	boulengeri	2	2	4	0	Ecuador	Imbabura	near Lita (Bocana de Lita)	reddish brown	0	absent	0	black	0	black	0	white blotches	1	cream to reddish brown	1	reddish brown	0	absent	0	brown	0	gray with white dots	1	white with black spots	1	observation
176	Epipedobates	spF	5	2	7	1	Ecuador	Pichincha	Mindo	black with yellow/orange dots	1	absent	0	black	0	black	0	yellow dots	1	yellow	1	yellow with black	1	absent	0	yellow with black	1	black with yellow dots	1	black with yellow dots	1	observation
177	Epipedobates	espinosai	2	2	4	0	Ecuador	Santo Domingo	Centro Cientifico Rio Palenque	reddish brown	0	absent	0	black	0	black	0	cream blotches	1	cream to reddish brown	1	reddish brown	0	absent	0	brown	0	gray with white dots	1	white with black spots	1	observation
178	Epipedobates	tricolor	8	2	10	1	Ecuador	Cotopaxi	7.7 km E Moraspungo	light green	1	light green	1	reddish brown	0	light green	1	light green	1	light green	1	light green and brown	1	red/orange	1	light green and brown	1	light green with dark brown dots	1	light green with dark brown dots	1	observation
179	Epipedobates	machalilla	3	1	4	0	Ecuador	Manabi	Rio Ayampe, 25 km North Montanita, 3.7 km of Ayampe	dark brown	0	absent	0	dark brown	0	dark brown	0	cream	1	cream	1	light brown	0	yellow	1	brown	0	gray	0	cream	1	observation
180	Epipedobates	machalilla	3	1	4	0	Ecuador	Manabi	Rio Cuaque, East Pedernales, Road Pedernales-El Carmen	dark brown	0	absent	0	dark brown	0	dark brown	0	cream	1	cream	1	light brown	0	yellow	1	brown	0	gray	0	cream	1	observation
181	Epipedobates	machalilla	3	1	4	0	Ecuador	Bolivar	Caluma	dark brown	0	absent	0	dark brown	0	dark brown	0	cream	1	cream	1	light brown	0	yellow	1	brown	0	gray	0	cream	1	observation
182	Epipedobates	anthonyi	7	2	9	1	Ecuador	Azuay	Santa Maria, near Dueta valley of Rio Jubones	light green	1	light green	1	reddish brown	0	reddish brown	0	light green	1	light green	1	light green and reddish brown	1	orange	1	light green and reddish brown	1	reddish brown with light green dots	1	reddish brown with light green dots	1	observation
183	Epipedobates	anthonyi	9	2	11	1	Ecuador	El Oro	El Progreso, la Cadena, Balneario río Dos Bocas at 11.10 km from Pasaje	light green	1	light green	1	dark red	1	dark red	1	light green	1	light green	1	light green and dark red	1	orange	1	light green and dark red	1	dark red with light green	1	dark red with light green dots	1	observation
184	Colostethus	pratti_Selico Creek	2	1	3	0	Panama	Bocas del Toro	Bocas del Toro: near Silico Creek	light brown	0	absent	0	dark brown	0	dark brown	0	cream	1	cream	1	light brown	0	absent	0	light brown	0	gray	0	cream	1	observation
185	Colostethus	pratti	2	1	3	0	Panama	Cocle	Cerro Gaital	light brown	0	absent	0	dark brown	0	dark brown	0	cream	1	cream	1	light brown	0	absent	0	light brown	0	gray	0	cream	1	observation
186	Colostethus	pratti	2	1	3	0	Panama	Bocas del Toro	Rio Claro junction with Rio Changena	light brown	0	absent	0	dark brown	0	dark brown	0	cream	1	cream	1	light brown	0	absent	0	light brown	0	gray	0	cream	1	observation
187	Colostethus	pratti	2	1	3	0	Panama	Bocas del Toro	10 km SE of Almirante	light brown	0	absent	0	dark brown	0	dark brown	0	cream	1	cream	1	light brown	0	absent	0	light brown	0	gray	0	cream	1	observation
188	Colostethus	pratti	2	1	3	0	Panama	San Blas	Nusagandi	light brown	0	absent	0	dark brown	0	dark brown	0	cream	1	cream	1	light brown	0	absent	0	light brown	0	gray	0	cream	1	observation
189	Colostethus	pratti	2	1	3	0	Panama	Colon	Parque Nacional Portobello (CTC)	light brown	0	absent	0	dark brown	0	dark brown	0	cream	1	cream	1	light brown	0	absent	0	light brown	0	gray	0	cream	1	observation
190	Colostethus	panamensis	3	2	5	0	Panama	Cocle	Cerro Gaital	brown	0	absent	0	dark brown	0	dark brown	0	cream	1	cream/yellow	1	light brown	0	yellow	1	brown	0	cream	1	cream	1	observation
191	Colostethus	panamensis	3	2	5	0	Panama	Colon	Fort Sherman	brown	0	absent	0	dark brown	0	dark brown	0	cream	1	cream/yellow	1	light brown	0	yellow	1	brown	0	cream	1	cream	1	observation
192	Colostethus	panamensis	3	2	5	0	Panama	Panama	South slope Cerro Campana	brown	0	absent	0	dark brown	0	dark brown	0	cream	1	cream/yellow	1	light brown	0	yellow	1	brown	0	cream	1	cream	1	observation
193	Colostethus	panamensis_sp.	3	2	5	0	Panama	Darien	Rio San Antonio, La Garcia	brown	0	absent	0	dark brown	0	dark brown	0	cream	1	cream/yellow	1	light brown	0	yellow	1	brown	0	cream	1	cream	1	observation
194	Colostethus	argyrogaster	2	2	4	0	Peru	San Martin	Cainarachi Valley	dark brown	0	absent	0	black	0	black	0	cream	1	cream	1	light brown	0	absent	0	dark brown	0	cream	1	cream	1	observation
195	Colostethus	fraterdanieli	3	2	5	0	Colombia	Valle del Cauca	Buga, Buga-Buenaventura road	brown	0	absent	0	dark brown	0	dark brown	0	cream	1	cream	1	light brown	0	yellow	1	brown	0	cream with gray spots	1	cream	1	observation
196	Colostethus	fraterdanieli	3	2	5	0	Colombia	Quidio	Barbas, Finlandia, Hacienda Lusitania	brown	0	absent	0	dark brown	0	dark brown	0	cream	1	cream	1	light brown	0	yellow	1	brown	0	cream with gray spots	1	cream	1	observation
197	Colostethus	fugax	2	1	3	0	Ecuador	Morona Santiago	near Yaupi River bridge	light brown	0	absent	0	dark brown	0	dark brown	0	cream	1	cream	1	light brown	0	absent	0	light brown	0	gray	0	cream	1	observation
198	Ameerega	trivittata	6	0	6	1	Peru	San Martin	18 km NE of Tarapoto	black	0	green	1	green	1	black	0	green extension to lip	1	green dots	1	green	1	absent	0	green	1	black	0	black	0	observation
199	Ameerega	trivittata	6	0	6	1	Peru	Madre de Dios	Tambopata	green	1	absent	0	green	1	black	0	green extension to lip	1	green dots	1	green	1	absent	0	green	1	black	0	black	0	observation
200	Ameerega	trivittata	6	0	6	1	Bolivia	Pando	Pingo de Oro	dark green	1	absent	0	green	1	black	0	green extension to lip	1	green dots	1	green	1	absent	0	green	1	black	0	black	0	Silverstone PA. 1976. A revision of the poison-arrow frogs of the genus Phyllobates Bibron in Sagra (Family Dendrobatidae). Nat Hist Mus LA Co Sci Bull., 27:1-53.
201	Ameerega	trivittata	6	0	6	1	Brazil	Acre	Igarape Porongaba	dark green	1	green	1	green	1	black	0	green extension to lip	1	absent	0	green	1	absent	0	green	1	black	0	black	0	Silverstone PA. 1976. A revision of the poison-arrow frogs of the genus Phyllobates Bibron in Sagra (Family Dendrobatidae). Nat Hist Mus LA Co Sci Bull., 27:1-53.
202	Ameerega	trivittata	6	0	6	1	Peru	San Martin	14km ESE Shapaja	black	0	green	1	green	1	black	0	green extension to lip	1	green dots	1	green	1	absent	0	green	1	black	0	black	0	observation
203	Ameerega	parvula	4	2	6	1	Ecuador	Morona Santiago	21.6 km NE road to Macas	red	1	absent	0	black	0	black	0	blue	1	blue	1	gray	0	blue	1	gray	0	blue with black patterns	1	blue with black patterns	1	observation
204	Ameerega	parvula	4	2	6	1	Peru	Amazonas	Pongo de Manseriche	red	1	absent	0	black	0	black	0	blue	1	blue	1	gray	0	blue	1	gray	0	blue with black patterns	1	blue with black patterns	1	observation
205	Ameerega	bilinguis	5	2	7	1	Ecuador	Francisco de Orellana	Parque Nacional Yasuni-Estacion PUCE	red	1	absent	0	black	0	black	0	blue	1	blue	1	gray with yellow insertions	1	yellow	1	gray	0	blue with black patterns	1	blue with black patterns	1	observation
206	Ameerega	bassleri	6	0	6	1	Peru	San Martin	19.5 Km E Tarapoto, road to Yurimaguas	yellow/orange	1	absent	0	yellow/orange	1	black	0	cream dots	1	yellow/orange	1	yellow	1	absent	0	yellow	1	black	0	black	0	observation
207	Ameerega	bassleri	6	0	6	1	Peru	San Martin	Chazuta	yellow/orange	1	absent	0	yellow/orange	1	black	0	cream dots	1	yellow/orange	1	yellow	1	absent	0	yellow	1	black	0	black	0	observation
208	Ameerega	pongoensis	5	2	7	1	Peru	San Martin	Rio Huallaga, near Callehuacana	black with green dots	1	absent	0	black	0	green	1	green	1	black	0	light gray	0	blue	1	light gray with blue	1	blue	1	blue with gray dots	1	observation
209	Ameerega	silverstonei	4	2	6	1	Peru	Huanuco	Sierra Azul, near Margarita	orange with black	1	absent	0	absent	0	orange with black	1	black	0	absent	0	orange	1	absent	0	orange and black	1	orange and black	1	orange and black	1	Myers CW, Daly JW. 1979. A name for the poison frog of Cordillera Azul, eastern Peru, with notes on its biology and skin toxins (Dendrobatidae). Am Mus Novit, 2674:1-24.
210	Ameerega	smaragdina	5	2	7	1	Peru	Huanuco	Pan de Azucar near the town of Iscozacin	dark brown with green dots	1	absent	0	black	0	green	1	green	1	black	0	light green	1	absent	0	light gray with green	1	green with gray patterns	1	green with gray patterns	1	Silverstone PA. 1976. A revision of the poison-arrow frogs of the genus Phyllobates Bibron in Sagra (Family Dendrobatidae). Nat Hist Mus LA Co Sci Bull., 27:1-53.
211	Ameerega	braccata	6	2	8	1	Brazil	Mato Grosso	Cuiabá	black	0	light green (two lines of dots)	1	orange	1	black	0	light green	1	light green	1	light green	1	orange	1	black and light brown	0	light green	1	light green with gray dots	1	Haddad CFB, Martins M. 1994. Four species of Brazilian poison frogs related to Epipedobates pictus (Dendrobatidae): taxonomy and natural history observations. Herpetologica, 50:282-295.
212	Ameerega	flavopicta	6	2	8	1	Brazil	Goias	Parque Estadual da Serra de Caldas Novas (PESCAN)	black	0	cream (two lines of dots)	1	orange	1	black	0	light green	1	orange	1	light green	1	orange	1	black and light brown	0	light green with gray dots	1	light green with gray dots	1	Haddad CFB, Martins M. 1994. Four species of Brazilian poison frogs related to Epipedobates pictus (Dendrobatidae): taxonomy and natural history observations. Herpetologica, 50:282-295.
213	Ameerega	cainarachi	6	2	8	1	Peru	San Martin	Chazuta	red/orange	1	absent	0	black	0	black	0	blue	1	yellow	1	light gray with yellow insertion	1	yellow	1	light gray with blue	1	blue	1	blue	1	observation
214	Ameerega	bolivianus	3	1	4	0	Bolivia	La Paz	Correo Apolo	dark brown	0	absent	0	black	0	black	0	cream spots	1	yellow	1	brown	0	yellow	1	dark brown	0	black	0	black with yellow pattern	1	Haddad CFB, Martins M. 1994. Four species of Brazilian poison frogs related to Epipedobates pictus (Dendrobatidae): taxonomy and natural history observations. Herpetologica, 50:282-295.
215	Ameerega	ignipedis	4	2	6	1	Peru	Loreto	17.5 km NE Contamana at the western foot of the Serranía de Contamana, near “El Unión”	dark brown	0	absent	0	black	0	black	0	cream spots	1	yellow	1	light brown with yellowish insertion	1	yellow	1	light brown	0	blue with black patterns	1	blue with black patterns	1	Brown JL, Twomey E. 2009. Complicated histories: three new species of poison frogs of the genus Ameerega (Anura: Dendrobatidae) from north-central Peru. Zootaxa:1-38.
216	Ameerega	altamazonica_sp					Peru	San Martin	20 km SW of Tocache, upper Río Tocache drainage,	dark brown
217	Ameerega	altamazonica	3	2	5	0	Peru	San Martin	17km W from Tarapoto to Moyobamba near Rio Mayo	dark brown	0	absent	0	black	0	black	0	blue spots	1	cream	1	dark brown	0	yellow	1	dark brown	0	blue with black patterns	1	blue with black patterns	1	Twomey E, Brown JL. 2008. A partial revision of the Ameerega hahneli complex (Anura : Dendrobatidae) and a new cryptic species from the East-Andean versant of Central Peru. Zootaxa:49-65.
218	Ameerega	hahneli	3	2	5	0	Peru	Loreto	Iquitos	dark brown	0	absent	0	black	0	black	0	blue spots	1	cream	1	dark brown	0	yellow	1	dark brown	0	blue with black patterns	1	blue with black patterns	1	observation
219	Ameerega	hahneli	3	2	5	0	Ecuador	Francisco de Orellana	Parque Nacional Yasuni-Estacion PUCE	dark brown	0	absent	0	black	0	black	0	blue spots	1	cream	1	dark brown	0	yellow	1	dark brown	0	blue with black patterns	1	blue with black patterns	1	observation
220	Ameerega	hahneli	3	2	5	0	Ecuador	Pastaza	1km W Canelos	dark brown	0	absent	0	black	0	black	0	blue spots	1	cream	1	dark brown	0	orange	1	dark brown	0	blue with black patterns	1	blue with black patterns	1	observation
221	Ameerega	hahneli	3	2	5	0	Bolivia	Pando	Cobija	dark brown	0	absent	0	black	0	black	0	blue spots	1	cream	1	dark brown	0	yellow	1	dark brown	0	blue with black patterns	1	blue with black patterns	1	Haddad CFB, Martins M. 1994. Four species of Brazilian poison frogs related to Epipedobates pictus (Dendrobatidae): taxonomy and natural history observations. Herpetologica, 50:282-295.
222	Ameerega	hahneli	3	2	5	0	Peru	Madre de Dios	Cuzco Amazonico, 15 km E Puerto Maldonado	dark brown	0	absent	0	black	0	black	0	blue spots	1	cream	1	dark brown	0	yellow	1	dark brown	0	blue with black patterns	1	blue with black patterns	1	observation
223	Ameerega	pertersi	3	2	5	0	Peru	Huanuco	Cordillera Azul 20 km NE of Tingo Maria, near the village of Miguel Grau	brown	0	absent	0	black	0	black	0	green	1	light green	1	brown	0	green	1	brown	0	ligth green	1	light green with black spots	1	Brown JL, Twomey E. 2009. Complicated histories: three new species of poison frogs of the genus Ameerega (Anura: Dendrobatidae) from north-central Peru. Zootaxa:1-38.
224	Ameerega	picta	4	1	5	0	Brazil	Rondonia	Rio Madeira, Abuna	dark brown	0	absent	0	black	0	black	0	cream blotches	1	yellow	1	brown with yellowish insertion	1	orange	1	brown	0	black	0	black with yellow pattern	1	Haddad CFB, Martins M. 1994. Four species of Brazilian poison frogs related to Epipedobates pictus (Dendrobatidae): taxonomy and natural history observations. Herpetologica, 50:282-295.
225	Ameerega	picta	4	1	5	0	Bolivia	Santa Cruz	Matarucu, Ichilo	dark brown	0	absent	0	black	0	black	0	cream blotches	1	yellow	1	brown with yellowish insertion	1	orange	1	brown	0	black	0	black with yellow pattern	1	Haddad CFB, Martins M. 1994. Four species of Brazilian poison frogs related to Epipedobates pictus (Dendrobatidae): taxonomy and natural history observations. Herpetologica, 50:282-295.
226	Ameerega	picta	4	1	5	0	Brazil	Amazonas	Lago Vai-Quem-Quer, right bank Rio Juruá	dark brown	0	absent	0	black	0	black	0	cream blotches	1	yellow	1	brown with yellowish insertion	1	orange	1	brown	0	black	0	black with yellow pattern	1	Haddad CFB, Martins M. 1994. Four species of Brazilian poison frogs related to Epipedobates pictus (Dendrobatidae): taxonomy and natural history observations. Herpetologica, 50:282-295.
227	Ameerega	picta	4	1	5	0	Venezuela	Delta Amacuro	Reserva Forestal Rio Grande	dark brown	0	absent	0	black	0	black	0	cream blotches	1	yellow	1	brown with yellowish insertion	1	orange	1	brown	0	black	0	black with yellow pattern	1	Haddad CFB, Martins M. 1994. Four species of Brazilian poison frogs related to Epipedobates pictus (Dendrobatidae): taxonomy and natural history observations. Herpetologica, 50:282-295.
228	Ameerega	picta	4	1	5	0	Peru	Madre de Dios	Parque Nacional Manu, Pakitza near Colon	dark brown	0	absent	0	black	0	black	0	cream blotches	1	yellow	1	brown with yellowish insertion	1	orange	1	brown	0	black	0	black with yellow pattern	1	Haddad CFB, Martins M. 1994. Four species of Brazilian poison frogs related to Epipedobates pictus (Dendrobatidae): taxonomy and natural history observations. Herpetologica, 50:282-295.
229	Ameerega	picta	4	1	5	0	French Guiana		no data (French Guyana locality)	dark brown	0	absent	0	black	0	black	0	cream blotches	1	yellow	1	brown with yellowish insertion	1	orange	1	brown	0	black	0	black with yellow pattern	1	Haddad CFB, Martins M. 1994. Four species of Brazilian poison frogs related to Epipedobates pictus (Dendrobatidae): taxonomy and natural history observations. Herpetologica, 50:282-295.
230	Phyllobates	lugubris	5	1	6	1	Costa Rica	Heredia	Puerto Viejo de Sarapiqui, OTS La Selva (Macaulay 72622)	black	0	absent	0	yellow	1	black	0	blue spots	1	absent	0	black with white blotches	1	light blue	1	black with blue blotches	1	black	0	black with blue pattern	1	observation
231	Phyllobates	lugubris	5	1	6	1	Panama	Bocas del Toro	Valiente	black	0	absent	0	yellow	1	black	0	blue spots	1	absent	0	black with white blotches	1	light blue	1	black with blue blotches	1	black	0	black with blue pattern	1	observation
232	Phyllobates	vittatus	6	1	7	1	Costa Rica	Puntarenas	Parque Nacional Corcovado, Sirena (Macaulay 55112)	black	0	orange dots	1	orange	1	black	0	blue spots	1	absent	0	black with blue blotches	1	light blue	1	black with blue blotches	1	black	0	black with blue pattern	1	observation
233	Phyllobates	aurotaenia	5	1	6	1	Colombia	Choco	Rio San Juan (Docordo)	black	0	absent	0	green/orange	1	black	0	blue spots	1	absent	0	black with blue blotches	1	light green	1	black with blue blotches	1	black	0	black with blue pattern	1	observation
234	Phyllobates	aurotaenia	5	1	6	1	Colombia	Choco	Quibdo road to Pacuritas	black	0	absent	0	green/orange	1	black	0	blue spots	1	absent	0	black with blue blotches	1	light green	1	black with blue blotches	1	black	0	black with blue pattern	1	observation
235	Phyllobates	terribilis	4	2	6	1	Colombia	Narino	(Ribbit Pet Trade) type: Quebrada Guangui, 0.5 km from junction with Rio Patia (Rio Saija drainage)	white	1	absent	0	absent	0	white	1	absent	0	absent	0	white	1	absent	0	white	1	white	1	white	1	observation
236	Dendrobates	castaneoticus	6	2	8	1	Brazil	Para	(Ribbit Pet Trade) type: Rio Xingu about 220 km S of its junction with the Rio Amazonas	black	0	cream blotches	1	cream blotches	1	black	0	absent	0	cream blotches	1	black with orange insertion	1	orange	1	black with orange blotches	1	black with cream blotches	1	black with orange blotches	1	observation
237	Dendrobates	galactonotus	6	0	6	1	Guyana	NA	pet trade (type locality)	orange	1	absent	0	orange blotches	1	orange	1	absent	0	absent	0	black and orange	1	orange	1	black and orange	1	black	0	black	0	observation
238	Dendrobates	leucomelas	6	0	6	1	Venezuela	Amazonas	Puerto Ayacucho, Tobogan	yellow and black	1	banded yellow and black	1	absent	0	yellow and black	1	absent	0	absent	0	yellow and black	1	yellow	1	yellow and black	1	black	0	black	0	observation
239	Dendrobates	tinctorius	4	2	6	1	French Guiana		captive bred (type locality)	blue, yellow, and black	1	absent	0	absent	0	blue, yellow, and black	1	absent	0	absent	0	blue and black	1	absent	0	blue and black	1	blue and black	1	blue and black	1	observation
240	Dendrobates	truncatus	4	2	6	1	Colombia	Tolima	Mariquita (pet trade)	black	0	absent	0	yellow	1	black	0	yellow	1	absent	0	yellow and black	1	absent	0	yellow and black	1	yellow and black	1	yellow and black	1	observation
241	Dendrobates	auratus	4	2	6	1	Panama	Panama	BCI	green and black	1	absent	0	absent	0	green and black	1	absent	0	absent	0	green and black	1	absent	0	green and black	1	black and blue	1	blue and black	1	observation
242	Dendrobates	granuliferus	4	2	6	1	Costa Rica	Puntarenas	Rincon de Osa, ca. 2.5 km SW of, Osa Tropical Science Center	red and green	1	absent	0	absent	0	green	1	absent	0	absent	0	green and gray	1	absent	0	green and gray	1	light green	1	light green and gray	1	observation
243	Dendrobates	granuliferus	4	2	6	1	Costa Rica	Puntarenas	Parque Nacional Corcovado, Sirena (Macaulay 55221) Los Patos Trail	red and green	1	absent	0	absent	0	green	1	absent	0	absent	0	green and gray	1	absent	0	green and gray	1	light green	1	light green and gray	1	observation
244	Dendrobates	histrionicus	4	2	6	1	Colombia	Choco	Quibdo, La Troje	red and black pattern	1	absent	0	absent	0	red and black pattern	1	absent	0	absent	0	red and black pattern	1	absent	0	red and black pattern	1	red and black pattern	1	red and black pattern	1	observation
245	Dendrobates	sylvaticus	4	2	6	1	Ecuador	Pichincha	near Puerto Quito	red and black pattern	1	absent	0	absent	0	red and black pattern	1	absent	0	absent	0	red and black pattern	1	absent	0	red and black pattern	1	red and black pattern	1	red and black pattern	1	observation
246	Dendrobates	pumilio	4	2	6	1	Panama	Bocas del Toro	Isla Bastimentos, Cayo Nancy	red	1	absent	0	absent	0	red	1	absent	0	absent	0	red	1	absent	0	red	1	red	1	red	1	observation
247	Dendrobates	pumilio	4	2	6	1	Panama	Bocas del Toro	Isla Colon, Bocas del Drago (Dragomar)	green/yellow	1	absent	0	absent	0	green/yellow	1	absent	0	absent	0	green/yellow	1	absent	0	green/yellow	1	green/yellow	1	green/yellow	1	observation
248	Dendrobates	pumilio	4	2	6	1	Costa Rica	Heredia	SE of Puerto Limon (Borrow 23576-23620)	red	1	absent	0	absent	0	red	1	absent	0	absent	0	red	1	absent	0	red	1	red	1	red	1	observation
249	Dendrobates	mysteriosus	4	2	6	1	Peru	Cajamarca	valle de Santa Rosa de la Yunga, Cordillera del Condor, Cerro Casapita	dark red with white dots	1	absent	0	absent	0	dark red with white dots	1	absent	0	absent	0	dark red with white dots	1	absent	0	dark red with white dots	1	dark red with white dots	1	dark red with white dots	1	observation
250	Dendrobates	captivus	5	1	6	1	Ecuador	Zamora Chinchipe	near Panguitza	red/orange and black	1	absent	0	red/orange	1	black	0	absent	0	absent	0	black with yellow spots	1	yellow	1	black with yellow spots	1	black	0	black with yellow dots	1	observation
251	Dendrobates	captivus	5	1	6	1	Ecuador	Zamora Chinchipe	near Panguitza	red/orange and black	1	absent	0	red/orange	1	black	0	absent	0	absent	0	black with yellow spots	1	yellow	1	black with yellow spots	1	black	0	black with yellow dots	1	observation
252	Dendrobates	captivus	5	1	6	1	Peru	Amazonas	south bank of the Rio Maranon at the mouth of the Rio Santiago	red/orange and black	1	absent	0	red/orange	1	black	0	absent	0	absent	0	black with yellow spots	1	yellow	1	black with yellow spots	1	black	0	black with yellow dots	1	observation
253	Dendrobates	minutus	7	2	9	1	Panama	Panama	BCI	orange and gray	1	gray	0	orange	1	black	0	blue spots	1	orange	1	orange	1	yellow	1	orange	1	black and blue	1	blue and black	1	observation
254	Dendrobates	sp_Quibdo	7	2	9	1	Colombia	Choco	Quibdo, La Troje	orange and gray	1	gray	0	orange	1	black	0	blue spots	1	orange	1	orange	1	yellow	1	orange	1	black and blue	1	blue and black	1	observation
255	Dendrobates	claudiae	5	1	6	1	Panama	Bocas del Toro	Isla Colon, Bocas del Drago (Dragomar)	black	0	absent	0	orange	1	black	0	cream blotches	1	cream	1	yellow	1	yellow	1	black	0	black	0	blue with black patterns	1	observation
256	Dendrobates	bombetes	4	2	6	1	Colombia	Valle del Cauca	Buga, Buga-Buenaventura road	red	1	gray	0	red	1	grey	0	cream blotches	1	absent	0	red and black pattern	1	absent	0	black	0	white and black	1	white and black	1	observation
257	Dendrobates	virolinensis	4	2	6	1	Colombia	Santander	Virolin, Costilla de Fara	red	1	absent	0	absent	0	red and grey patterns	1	cream blotches	1	absent	0	red and black pattern	1	absent	0	black	0	white and black	1	white and black	1	observation
258	Dendrobates	biolat	6	2	8	1	Peru	Madre de Dios	Tambopata	black	0	green	1	yellow	1	black	0	cream	1	yellow	1	green and black pattern	1	absent	0	green and black pattern	1	green and black pattern	1	green and black pattern	1	Morales VR. 1992. Dos especies nuevas de Dendrobates (Anura: Dendrobatidae) para Peru. Carib J Sci, 28:191-199.
259	Dendrobates	lamasi	6	2	8	1	Peru	Loreto	17.5 km NE Contamana at the western foot of the Serranía de Contamana near El Unión	black	0	green	1	yellow	1	black	0	green	1	yellow	1	green and black pattern	1	absent	0	green and black pattern	1	green and black pattern	1	green and black pattern	1	observation
260	Dendrobates	lamasi	6	2	8	1	Peru	Huanuco	Tingo Maria	black	0	green	1	yellow	1	black	0	green	1	yellow	1	green and black pattern	1	absent	0	green and black pattern	1	green and black pattern	1	green and black pattern	1	observation
261	Dendrobates	imitator	4	2	6	1	Peru	San Martin	Tarapoto	black and yellow	1	absent	0	absent	0	black and yellow	1	absent	0	absent	0	black and light blue	1	absent	0	black and light blue	1	black and orange	1	black and orange	1	observation
262	Dendrobates	imitator	4	2	6	1	Peru	San Martin	Tarapoto to Yurimaguas (34 km)	black and yellow	1	absent	0	absent	0	black and yellow	1	absent	0	absent	0	black and light blue	1	absent	0	black and light blue	1	black and orange	1	black and orange	1	observation
263	Dendrobates	fantasticus	4	2	6	1	Peru	Loreto	Iquitos	black, orange, and blue	1	absent	0	absent	0	light green and black	1	absent	0	absent	0	light green and black	1	absent	0	light green and black	1	black and orange	1	blue and black	1	observation
264	Dendrobates	defleri	5	2	7	1	Colombia	Vaupes	north bank of Mosiro Itájura (an oxbow lake off Río Apaporis, also known as ‘Lago Taraira’	black	0	yellow	1	black	0	black	0	light green	1	yellow	1	yellow, blue and black	1	absent	0	black and light blue	1	yellow and black	1	blue and black	1	observation
265	Dendrobates	reticulatus	4	2	6	1	Peru	Loreto	Iquitos	red	1	absent	0	absent	0	black and blue reticulations	1	absent	0	absent	0	black and light blue	1	absent	0	black and light blue	1	red	1	blue and black	1	observation
266	Dendrobates	variabilis	4	2	6	1	Peru	San Martin	road Tarapoto to Yurimaguas	black and yellow	1	absent	0	absent	0	black and yellow	1	absent	0	absent	0	black and light blue	1	absent	0	black and light blue	1	black and green	1	black and green	1	observation
267	Dendrobates	uakarii	6	2	8	1	Peru	Loreto	Quebrada Blanco in Tamshiyacu-Tahuayo Reserve	black	0	red	1	red	1	black	0	yellow	1	absent	0	yellow, blue and black	1	yellow	1	black and light blue	1	yellow and black	1	blue and black	1	observation
268	Dendrobates	ventrimaculatus	5	2	7	1	Peru	Loreto	Iquitos	black	0	yellow	1	yellow	1	black	0	yellow	1	absent	0	yellow, blue and black	1	absent	0	black and light blue	1	yellow and black	1	blue and black	1	observation
269	Dendrobates	ventrimaculatus	5	2	7	1	French Guiana		no data (French Guyana locality)	black	0	yellow	1	yellow	1	black	0	yellow	1	absent	0	yellow, blue and black	1	absent	0	black and light blue	1	yellow and black	1	blue and black	1	observation
